# Supplementary material for: Clinical Implications of Sub-grouping HER2 Positive Tumors by Amplicon Structure and Co-amplified Genes
Source: Sci Rep. 2019 Dec 11;9:18795. doi: 10.1038/s41598-019-55455-6 (PMC6906288; doi:10.1038/s41598-019-55455-6)
Supplement: Supplementary file 2 — Supplementary Tables [file 41598_2019_55455_MOESM2_ESM.zip]

Archive with 1 entries (1 files):
- Supplementary Tables.xml
