# Supplementary material for: Clinical Implications of Sub-grouping HER2 Positive Tumors by Amplicon Structure and Co-amplified Genes
Source: Sci Rep. 2019 Dec 11;9:18795. doi: 10.1038/s41598-019-55455-6 (PMC6906288; doi:10.1038/s41598-019-55455-6)
Supplement: Supplementary file 2 — Supplementary Tables [file 41598_2019_55455_MOESM2_ESM.zip › Supplementary Tables.xml]

<?xml version="1.0"?>
<?mso-application progid="Excel.Sheet"?>
<Workbook xmlns="urn:schemas-microsoft-com:office:spreadsheet"
 xmlns:o="urn:schemas-microsoft-com:office:office"
 xmlns:x="urn:schemas-microsoft-com:office:excel"
 xmlns:ss="urn:schemas-microsoft-com:office:spreadsheet"
 xmlns:html="http://www.w3.org/TR/REC-html40">
 <DocumentProperties xmlns="urn:schemas-microsoft-com:office:office">
  <Author>Michal</Author>
  <LastAuthor>זיק אביעד - ZICK AVIAD</LastAuthor>
  <Created>2019-01-08T15:11:55Z</Created>
  <LastSaved>2019-10-25T08:48:23Z</LastSaved>
  <Version>16.00</Version>
 </DocumentProperties>
 <OfficeDocumentSettings xmlns="urn:schemas-microsoft-com:office:office">
  <AllowPNG/>
 </OfficeDocumentSettings>
 <ExcelWorkbook xmlns="urn:schemas-microsoft-com:office:excel">
  <WindowHeight>7800</WindowHeight>
  <WindowWidth>19095</WindowWidth>
  <WindowTopX>165</WindowTopX>
  <WindowTopY>165</WindowTopY>
  <TabRatio>900</TabRatio>
  <ProtectStructure>False</ProtectStructure>
  <ProtectWindows>False</ProtectWindows>
 </ExcelWorkbook>
 <Styles>
  <Style ss:ID="Default" ss:Name="Normal">
   <Alignment ss:Vertical="Bottom"/>
   <Borders/>
   <Font ss:FontName="Arial" x:CharSet="177" x:Family="Swiss" ss:Size="11"
    ss:Color="#000000"/>
   <Interior/>
   <NumberFormat/>
   <Protection/>
  </Style>
  <Style ss:ID="s16" ss:Name="Normal 2">
   <Alignment ss:Vertical="Bottom"/>
   <Borders/>
   <Font ss:FontName="Arial" x:Family="Swiss" ss:Size="11" ss:Color="#000000"/>
   <Interior/>
   <NumberFormat/>
   <Protection/>
  </Style>
  <Style ss:ID="s17" ss:Parent="s16">
   <Font ss:FontName="Arial" x:Family="Swiss" ss:Size="16" ss:Color="#000000"
    ss:Bold="1" ss:Underline="Single"/>
  </Style>
  <Style ss:ID="s19" ss:Parent="s16">
   <Font ss:FontName="Arial" x:Family="Swiss" ss:Size="11" ss:Color="#000000"
    ss:Bold="1"/>
  </Style>
  <Style ss:ID="s20" ss:Parent="s16">
   <Borders>
    <Border ss:Position="Bottom" ss:LineStyle="Dash" ss:Weight="1"/>
    <Border ss:Position="Left" ss:LineStyle="Dash" ss:Weight="1"/>
    <Border ss:Position="Right" ss:LineStyle="Dash" ss:Weight="1"/>
    <Border ss:Position="Top" ss:LineStyle="Dash" ss:Weight="1"/>
   </Borders>
   <Font ss:FontName="Arial" x:Family="Swiss" ss:Size="11" ss:Color="#000000"
    ss:Bold="1"/>
   <Interior ss:Color="#FFFF00" ss:Pattern="ThinHorzCross"
    ss:PatternColor="#000000"/>
  </Style>
  <Style ss:ID="s21" ss:Parent="s16">
   <Borders>
    <Border ss:Position="Bottom" ss:LineStyle="Dash" ss:Weight="1"/>
    <Border ss:Position="Left" ss:LineStyle="Dash" ss:Weight="1"/>
    <Border ss:Position="Right" ss:LineStyle="Dash" ss:Weight="1"/>
    <Border ss:Position="Top" ss:LineStyle="Dash" ss:Weight="1"/>
   </Borders>
   <Font ss:FontName="Arial" x:Family="Swiss" ss:Size="11" ss:Color="#FFFFFF"
    ss:Bold="1"/>
   <Interior ss:Color="#0000FF" ss:Pattern="ThinHorzCross"
    ss:PatternColor="#000000"/>
  </Style>
  <Style ss:ID="s22" ss:Parent="s16">
   <Borders>
    <Border ss:Position="Bottom" ss:LineStyle="Dash" ss:Weight="1"/>
    <Border ss:Position="Left" ss:LineStyle="Dash" ss:Weight="1"/>
    <Border ss:Position="Right" ss:LineStyle="Dash" ss:Weight="1"/>
    <Border ss:Position="Top" ss:LineStyle="Dash" ss:Weight="1"/>
   </Borders>
   <Font ss:FontName="Arial" x:Family="Swiss" ss:Size="11" ss:Color="#FFFFFF"
    ss:Bold="1"/>
   <Interior ss:Color="#800000" ss:Pattern="ThinHorzCross"
    ss:PatternColor="#000000"/>
  </Style>
  <Style ss:ID="s23" ss:Parent="s16">
   <Borders>
    <Border ss:Position="Bottom" ss:LineStyle="Dash" ss:Weight="1"/>
    <Border ss:Position="Left" ss:LineStyle="Dash" ss:Weight="1"/>
    <Border ss:Position="Right" ss:LineStyle="Dash" ss:Weight="1"/>
    <Border ss:Position="Top" ss:LineStyle="Dash" ss:Weight="1"/>
   </Borders>
   <Font ss:FontName="Arial" x:Family="Swiss" ss:Size="11" ss:Color="#000000"
    ss:Bold="1"/>
   <Interior ss:Color="#00FFFF" ss:Pattern="ThinHorzCross"
    ss:PatternColor="#000000"/>
  </Style>
  <Style ss:ID="s24" ss:Parent="s16">
   <Borders>
    <Border ss:Position="Bottom" ss:LineStyle="Dash" ss:Weight="1"/>
    <Border ss:Position="Left" ss:LineStyle="Dash" ss:Weight="1"/>
    <Border ss:Position="Right" ss:LineStyle="Dash" ss:Weight="1"/>
    <Border ss:Position="Top" ss:LineStyle="Dash" ss:Weight="1"/>
   </Borders>
   <Font ss:FontName="Arial" x:Family="Swiss" ss:Size="11" ss:Color="#000000"
    ss:Bold="1"/>
   <Interior ss:Color="#808080" ss:Pattern="ThinHorzCross"
    ss:PatternColor="#000000"/>
  </Style>
  <Style ss:ID="s25" ss:Parent="s16">
   <Borders>
    <Border ss:Position="Bottom" ss:LineStyle="Dash" ss:Weight="1"/>
    <Border ss:Position="Left" ss:LineStyle="Dash" ss:Weight="1"/>
    <Border ss:Position="Right" ss:LineStyle="Dash" ss:Weight="1"/>
    <Border ss:Position="Top" ss:LineStyle="Dash" ss:Weight="1"/>
   </Borders>
   <Font ss:FontName="Arial" x:Family="Swiss" ss:Size="11" ss:Color="#000000"
    ss:Bold="1"/>
   <Interior ss:Color="#008000" ss:Pattern="ThinHorzCross"
    ss:PatternColor="#000000"/>
  </Style>
  <Style ss:ID="s26" ss:Parent="s16">
   <Borders>
    <Border ss:Position="Bottom" ss:LineStyle="Dash" ss:Weight="1"/>
    <Border ss:Position="Left" ss:LineStyle="Dash" ss:Weight="1"/>
    <Border ss:Position="Right" ss:LineStyle="Dash" ss:Weight="1"/>
    <Border ss:Position="Top" ss:LineStyle="Dash" ss:Weight="1"/>
   </Borders>
   <Font ss:FontName="Arial" x:Family="Swiss" ss:Size="11" ss:Color="#000000"
    ss:Bold="1"/>
   <Interior ss:Color="#00FF00" ss:Pattern="ThinHorzCross"
    ss:PatternColor="#000000"/>
  </Style>
  <Style ss:ID="s27" ss:Parent="s16">
   <Borders>
    <Border ss:Position="Bottom" ss:LineStyle="Dash" ss:Weight="1"/>
    <Border ss:Position="Left" ss:LineStyle="Dash" ss:Weight="1"/>
    <Border ss:Position="Right" ss:LineStyle="Dash" ss:Weight="1"/>
    <Border ss:Position="Top" ss:LineStyle="Dash" ss:Weight="1"/>
   </Borders>
   <Font ss:FontName="Arial" x:Family="Swiss" ss:Size="11" ss:Color="#000000"
    ss:Bold="1"/>
   <Interior ss:Color="#FF6600" ss:Pattern="ThinHorzCross"
    ss:PatternColor="#000000"/>
  </Style>
  <Style ss:ID="s28" ss:Parent="s16">
   <Borders>
    <Border ss:Position="Bottom" ss:LineStyle="Dash" ss:Weight="1"/>
    <Border ss:Position="Left" ss:LineStyle="Dash" ss:Weight="1"/>
    <Border ss:Position="Right" ss:LineStyle="Dash" ss:Weight="1"/>
    <Border ss:Position="Top" ss:LineStyle="Dash" ss:Weight="1"/>
   </Borders>
   <Font ss:FontName="Arial" x:Family="Swiss" ss:Size="11" ss:Color="#000000"
    ss:Bold="1"/>
   <Interior ss:Color="#FF00FF" ss:Pattern="ThinHorzCross"
    ss:PatternColor="#000000"/>
  </Style>
  <Style ss:ID="s29" ss:Parent="s16">
   <Borders>
    <Border ss:Position="Bottom" ss:LineStyle="Dash" ss:Weight="1"/>
    <Border ss:Position="Left" ss:LineStyle="Dash" ss:Weight="1"/>
    <Border ss:Position="Right" ss:LineStyle="Dash" ss:Weight="1"/>
    <Border ss:Position="Top" ss:LineStyle="Dash" ss:Weight="1"/>
   </Borders>
   <Font ss:FontName="Arial" x:Family="Swiss" ss:Size="11" ss:Color="#000000"
    ss:Bold="1"/>
   <Interior ss:Color="#800080" ss:Pattern="ThinHorzCross"
    ss:PatternColor="#000000"/>
  </Style>
  <Style ss:ID="s30" ss:Parent="s16">
   <Borders>
    <Border ss:Position="Bottom" ss:LineStyle="Dash" ss:Weight="1"/>
    <Border ss:Position="Left" ss:LineStyle="Dash" ss:Weight="1"/>
    <Border ss:Position="Right" ss:LineStyle="Dash" ss:Weight="1"/>
    <Border ss:Position="Top" ss:LineStyle="Dash" ss:Weight="1"/>
   </Borders>
   <Font ss:FontName="Arial" x:Family="Swiss" ss:Size="11" ss:Color="#000000"
    ss:Bold="1"/>
   <Interior ss:Color="#FF0000" ss:Pattern="ThinHorzCross"
    ss:PatternColor="#000000"/>
  </Style>
  <Style ss:ID="s31" ss:Parent="s16">
   <Borders>
    <Border ss:Position="Bottom" ss:LineStyle="Dash" ss:Weight="1"/>
    <Border ss:Position="Left" ss:LineStyle="Dash" ss:Weight="1"/>
    <Border ss:Position="Right" ss:LineStyle="Dash" ss:Weight="1"/>
    <Border ss:Position="Top" ss:LineStyle="Dash" ss:Weight="1"/>
   </Borders>
   <Font ss:FontName="Arial" x:Family="Swiss" ss:Size="11" ss:Color="#000000"
    ss:Bold="1"/>
   <Interior ss:Color="#C0C0C0" ss:Pattern="ThinHorzCross"
    ss:PatternColor="#000000"/>
  </Style>
  <Style ss:ID="s32" ss:Parent="s16">
   <Borders>
    <Border ss:Position="Bottom" ss:LineStyle="Dash" ss:Weight="1"/>
    <Border ss:Position="Left" ss:LineStyle="Dash" ss:Weight="1"/>
    <Border ss:Position="Right" ss:LineStyle="Dash" ss:Weight="1"/>
    <Border ss:Position="Top" ss:LineStyle="Dash" ss:Weight="1"/>
   </Borders>
   <Font ss:FontName="Arial" x:Family="Swiss" ss:Size="11" ss:Color="#FFFFFF"
    ss:Bold="1"/>
   <Interior ss:Color="#000080" ss:Pattern="ThinHorzCross"
    ss:PatternColor="#000000"/>
  </Style>
  <Style ss:ID="s33" ss:Parent="s16">
   <Borders>
    <Border ss:Position="Bottom" ss:LineStyle="Dash" ss:Weight="1"/>
    <Border ss:Position="Left" ss:LineStyle="Dash" ss:Weight="1"/>
    <Border ss:Position="Right" ss:LineStyle="Dash" ss:Weight="1"/>
    <Border ss:Position="Top" ss:LineStyle="Dash" ss:Weight="1"/>
   </Borders>
   <Font ss:FontName="Arial" x:Family="Swiss" ss:Size="11" ss:Color="#FFFFFF"
    ss:Bold="1"/>
   <Interior ss:Color="#000000" ss:Pattern="ThinHorzCross"
    ss:PatternColor="#000000"/>
  </Style>
  <Style ss:ID="s34" ss:Parent="s16">
   <Font ss:FontName="Arial" x:Family="Swiss" ss:Size="11" ss:Color="#000000"/>
   <Interior ss:Color="#FF00FF" ss:Pattern="Solid"/>
  </Style>
  <Style ss:ID="s35" ss:Parent="s16">
   <Font ss:FontName="Arial" x:Family="Swiss" ss:Size="11" ss:Color="#000000"/>
   <Interior ss:Color="#C0C0C0" ss:Pattern="Solid"/>
  </Style>
  <Style ss:ID="s36" ss:Parent="s16">
   <Font ss:FontName="Arial" x:Family="Swiss" ss:Size="11" ss:Color="#FFFFFF"/>
   <Interior ss:Color="#000080" ss:Pattern="Solid"/>
  </Style>
  <Style ss:ID="s37" ss:Parent="s16">
   <Font ss:FontName="Arial" x:Family="Swiss" ss:Size="11" ss:Color="#000000"/>
   <Interior ss:Color="#FFFF00" ss:Pattern="Solid"/>
  </Style>
  <Style ss:ID="s38" ss:Parent="s16">
   <Font ss:FontName="Arial" x:Family="Swiss" ss:Size="11" ss:Color="#FFFFFF"/>
   <Interior ss:Color="#0000FF" ss:Pattern="Solid"/>
  </Style>
  <Style ss:ID="s39" ss:Parent="s16">
   <Font ss:FontName="Arial" x:Family="Swiss" ss:Size="11" ss:Color="#FFFFFF"/>
   <Interior ss:Color="#800000" ss:Pattern="Solid"/>
  </Style>
  <Style ss:ID="s40" ss:Parent="s16">
   <Font ss:FontName="Arial" x:Family="Swiss" ss:Size="11" ss:Color="#000000"/>
   <Interior ss:Color="#00FFFF" ss:Pattern="Solid"/>
  </Style>
  <Style ss:ID="s41" ss:Parent="s16">
   <Font ss:FontName="Arial" x:Family="Swiss" ss:Size="11" ss:Color="#000000"/>
   <Interior ss:Color="#808080" ss:Pattern="Solid"/>
  </Style>
  <Style ss:ID="s42" ss:Parent="s16">
   <Font ss:FontName="Arial" x:Family="Swiss" ss:Size="11" ss:Color="#000000"/>
   <Interior ss:Color="#008000" ss:Pattern="Solid"/>
  </Style>
  <Style ss:ID="s43" ss:Parent="s16">
   <Font ss:FontName="Arial" x:Family="Swiss" ss:Size="11" ss:Color="#000000"/>
   <Interior ss:Color="#00FF00" ss:Pattern="Solid"/>
  </Style>
  <Style ss:ID="s44" ss:Parent="s16">
   <Font ss:FontName="Arial" x:Family="Swiss" ss:Size="11" ss:Color="#000000"/>
   <Interior ss:Color="#FF6600" ss:Pattern="Solid"/>
  </Style>
  <Style ss:ID="s45" ss:Parent="s16">
   <Font ss:FontName="Arial" x:Family="Swiss" ss:Size="11" ss:Color="#000000"/>
   <Interior ss:Color="#800080" ss:Pattern="Solid"/>
  </Style>
  <Style ss:ID="s46" ss:Parent="s16">
   <Font ss:FontName="Arial" x:Family="Swiss" ss:Size="11" ss:Color="#000000"/>
   <Interior ss:Color="#FF0000" ss:Pattern="Solid"/>
  </Style>
  <Style ss:ID="s47" ss:Parent="s16">
   <Font ss:FontName="Arial" x:Family="Swiss" ss:Size="11" ss:Color="#FFFFFF"/>
   <Interior ss:Color="#000000" ss:Pattern="Solid"/>
  </Style>
  <Style ss:ID="s48">
   <Font ss:FontName="Calibri" x:Family="Swiss" ss:Size="12" ss:Color="#000000"
    ss:Bold="1" ss:Underline="Single"/>
  </Style>
  <Style ss:ID="s49">
   <Alignment ss:Horizontal="Center" ss:Vertical="Top"
    ss:ReadingOrder="LeftToRight" ss:WrapText="1"/>
   <Borders>
    <Border ss:Position="Bottom" ss:LineStyle="Continuous" ss:Weight="2"/>
    <Border ss:Position="Left" ss:LineStyle="Continuous" ss:Weight="2"/>
    <Border ss:Position="Right" ss:LineStyle="Continuous"/>
    <Border ss:Position="Top" ss:LineStyle="Continuous" ss:Weight="2"/>
   </Borders>
   <Font ss:FontName="Calibri" x:Family="Swiss" ss:Color="#000000" ss:Bold="1"/>
   <Interior ss:Color="#EEECE1" ss:Pattern="Solid"/>
  </Style>
  <Style ss:ID="s50">
   <Alignment ss:Horizontal="Center" ss:Vertical="Top" ss:WrapText="1"/>
   <Borders>
    <Border ss:Position="Bottom" ss:LineStyle="Continuous" ss:Weight="2"/>
    <Border ss:Position="Left" ss:LineStyle="Continuous"/>
    <Border ss:Position="Right" ss:LineStyle="Continuous"/>
    <Border ss:Position="Top" ss:LineStyle="Continuous" ss:Weight="2"/>
   </Borders>
   <Font ss:FontName="Calibri" x:Family="Swiss" ss:Color="#000000" ss:Bold="1"/>
   <Interior ss:Color="#EEECE1" ss:Pattern="Solid"/>
  </Style>
  <Style ss:ID="s51">
   <Alignment ss:Horizontal="Center" ss:Vertical="Top"
    ss:ReadingOrder="LeftToRight" ss:WrapText="1"/>
   <Borders>
    <Border ss:Position="Bottom" ss:LineStyle="Continuous" ss:Weight="2"/>
    <Border ss:Position="Left" ss:LineStyle="Continuous"/>
    <Border ss:Position="Right" ss:LineStyle="Continuous"/>
    <Border ss:Position="Top" ss:LineStyle="Continuous" ss:Weight="2"/>
   </Borders>
   <Font ss:FontName="Calibri" x:Family="Swiss" ss:Color="#000000" ss:Bold="1"/>
   <Interior ss:Color="#EEECE1" ss:Pattern="Solid"/>
  </Style>
  <Style ss:ID="s52">
   <Alignment ss:Horizontal="Center" ss:Vertical="Top"
    ss:ReadingOrder="LeftToRight" ss:WrapText="1"/>
   <Borders>
    <Border ss:Position="Bottom" ss:LineStyle="Continuous" ss:Weight="2"/>
    <Border ss:Position="Left" ss:LineStyle="Continuous"/>
    <Border ss:Position="Right" ss:LineStyle="Continuous"/>
    <Border ss:Position="Top" ss:LineStyle="Continuous" ss:Weight="2"/>
   </Borders>
   <Font ss:FontName="Calibri" x:Family="Swiss" ss:Color="#000000" ss:Bold="1"
    ss:Italic="1"/>
   <Interior ss:Color="#EEECE1" ss:Pattern="Solid"/>
   <NumberFormat/>
  </Style>
  <Style ss:ID="s53">
   <Alignment ss:Horizontal="Center" ss:Vertical="Top"
    ss:ReadingOrder="LeftToRight" ss:WrapText="1"/>
   <Borders>
    <Border ss:Position="Bottom" ss:LineStyle="Continuous" ss:Weight="2"/>
    <Border ss:Position="Left" ss:LineStyle="Continuous"/>
    <Border ss:Position="Right" ss:LineStyle="Continuous"/>
    <Border ss:Position="Top" ss:LineStyle="Continuous" ss:Weight="2"/>
   </Borders>
   <Font ss:FontName="Calibri" x:Family="Swiss" ss:Color="#000000" ss:Bold="1"
    ss:Italic="1"/>
   <Interior ss:Color="#EEECE1" ss:Pattern="Solid"/>
  </Style>
  <Style ss:ID="s54">
   <Alignment ss:Horizontal="Center" ss:Vertical="Top"
    ss:ReadingOrder="LeftToRight" ss:WrapText="1"/>
   <Borders>
    <Border ss:Position="Bottom" ss:LineStyle="Continuous" ss:Weight="2"/>
    <Border ss:Position="Left" ss:LineStyle="Continuous"/>
    <Border ss:Position="Right" ss:LineStyle="Continuous"/>
    <Border ss:Position="Top" ss:LineStyle="Continuous" ss:Weight="2"/>
   </Borders>
   <Font ss:FontName="Calibri" x:Family="Swiss" ss:Color="#000000" ss:Bold="1"/>
   <Interior ss:Color="#EEECE1" ss:Pattern="Solid"/>
   <NumberFormat/>
  </Style>
  <Style ss:ID="s55">
   <Alignment ss:Horizontal="Center" ss:Vertical="Top"
    ss:ReadingOrder="LeftToRight" ss:WrapText="1"/>
   <Borders>
    <Border ss:Position="Bottom" ss:LineStyle="Continuous" ss:Weight="2"/>
    <Border ss:Position="Left" ss:LineStyle="Continuous"/>
    <Border ss:Position="Right" ss:LineStyle="Continuous" ss:Weight="2"/>
    <Border ss:Position="Top" ss:LineStyle="Continuous" ss:Weight="2"/>
   </Borders>
   <Font ss:FontName="Calibri" x:Family="Swiss" ss:Color="#000000" ss:Bold="1"/>
   <Interior ss:Color="#EEECE1" ss:Pattern="Solid"/>
  </Style>
  <Style ss:ID="s56">
   <Alignment ss:Horizontal="Left" ss:Vertical="Top" ss:ReadingOrder="LeftToRight"
    ss:WrapText="1"/>
   <Borders>
    <Border ss:Position="Bottom" ss:LineStyle="Continuous"/>
    <Border ss:Position="Left" ss:LineStyle="Continuous" ss:Weight="2"/>
    <Border ss:Position="Right" ss:LineStyle="Continuous"/>
   </Borders>
   <Font ss:FontName="Calibri" x:Family="Swiss" ss:Color="#000000"/>
  </Style>
  <Style ss:ID="s57">
   <Alignment ss:Horizontal="Left" ss:Vertical="Top" ss:ReadingOrder="LeftToRight"
    ss:WrapText="1"/>
   <Borders>
    <Border ss:Position="Bottom" ss:LineStyle="Continuous"/>
    <Border ss:Position="Left" ss:LineStyle="Continuous"/>
    <Border ss:Position="Right" ss:LineStyle="Continuous"/>
   </Borders>
   <Font ss:FontName="Calibri" x:Family="Swiss" ss:Color="#000000"/>
  </Style>
  <Style ss:ID="s58">
   <Alignment ss:Horizontal="Left" ss:Vertical="Top" ss:ReadingOrder="LeftToRight"
    ss:WrapText="1"/>
   <Borders>
    <Border ss:Position="Bottom" ss:LineStyle="Continuous"/>
    <Border ss:Position="Left" ss:LineStyle="Continuous"/>
    <Border ss:Position="Right" ss:LineStyle="Continuous"/>
   </Borders>
   <Font ss:FontName="Calibri" x:Family="Swiss" ss:Color="#000000"/>
   <NumberFormat/>
  </Style>
  <Style ss:ID="s59">
   <Alignment ss:Horizontal="Left" ss:Vertical="Top" ss:ReadingOrder="LeftToRight"
    ss:WrapText="1"/>
   <Borders>
    <Border ss:Position="Bottom" ss:LineStyle="Continuous"/>
    <Border ss:Position="Left" ss:LineStyle="Continuous"/>
    <Border ss:Position="Right" ss:LineStyle="Continuous" ss:Weight="2"/>
   </Borders>
   <Font ss:FontName="Calibri" x:Family="Swiss" ss:Color="#000000" ss:Italic="1"/>
  </Style>
  <Style ss:ID="s60">
   <Alignment ss:Horizontal="Left" ss:Vertical="Top" ss:ReadingOrder="LeftToRight"
    ss:WrapText="1"/>
   <Borders>
    <Border ss:Position="Bottom" ss:LineStyle="Continuous"/>
    <Border ss:Position="Left" ss:LineStyle="Continuous" ss:Weight="2"/>
    <Border ss:Position="Right" ss:LineStyle="Continuous"/>
    <Border ss:Position="Top" ss:LineStyle="Continuous"/>
   </Borders>
   <Font ss:FontName="Calibri" x:Family="Swiss" ss:Color="#000000"/>
  </Style>
  <Style ss:ID="s61">
   <Alignment ss:Horizontal="Left" ss:Vertical="Top" ss:ReadingOrder="LeftToRight"
    ss:WrapText="1"/>
   <Borders>
    <Border ss:Position="Bottom" ss:LineStyle="Continuous"/>
    <Border ss:Position="Left" ss:LineStyle="Continuous"/>
    <Border ss:Position="Right" ss:LineStyle="Continuous"/>
    <Border ss:Position="Top" ss:LineStyle="Continuous"/>
   </Borders>
   <Font ss:FontName="Calibri" x:Family="Swiss" ss:Color="#000000"/>
  </Style>
  <Style ss:ID="s62">
   <Alignment ss:Horizontal="Left" ss:Vertical="Top" ss:ReadingOrder="LeftToRight"
    ss:WrapText="1"/>
   <Borders>
    <Border ss:Position="Bottom" ss:LineStyle="Continuous"/>
    <Border ss:Position="Left" ss:LineStyle="Continuous"/>
    <Border ss:Position="Right" ss:LineStyle="Continuous"/>
    <Border ss:Position="Top" ss:LineStyle="Continuous"/>
   </Borders>
   <Font ss:FontName="Arial" x:Family="Swiss" ss:Color="#000000"/>
   <NumberFormat/>
  </Style>
  <Style ss:ID="s63">
   <Alignment ss:Horizontal="Left" ss:Vertical="Top" ss:ReadingOrder="LeftToRight"
    ss:WrapText="1"/>
   <Borders>
    <Border ss:Position="Bottom" ss:LineStyle="Continuous"/>
    <Border ss:Position="Left" ss:LineStyle="Continuous"/>
    <Border ss:Position="Right" ss:LineStyle="Continuous" ss:Weight="2"/>
    <Border ss:Position="Top" ss:LineStyle="Continuous"/>
   </Borders>
   <Font ss:FontName="Calibri" x:Family="Swiss" ss:Color="#000000" ss:Italic="1"/>
  </Style>
  <Style ss:ID="s64">
   <Alignment ss:Horizontal="Left" ss:Vertical="Top" ss:ReadingOrder="LeftToRight"
    ss:WrapText="1"/>
   <Borders>
    <Border ss:Position="Bottom" ss:LineStyle="Continuous"/>
    <Border ss:Position="Left" ss:LineStyle="Continuous"/>
    <Border ss:Position="Right" ss:LineStyle="Continuous"/>
    <Border ss:Position="Top" ss:LineStyle="Continuous"/>
   </Borders>
   <Font ss:FontName="Arial" x:Family="Swiss" ss:Color="#000000"/>
  </Style>
  <Style ss:ID="s65">
   <Alignment ss:Horizontal="Left" ss:Vertical="Top" ss:ReadingOrder="LeftToRight"
    ss:WrapText="1"/>
   <Borders>
    <Border ss:Position="Bottom" ss:LineStyle="Continuous"/>
    <Border ss:Position="Left" ss:LineStyle="Continuous"/>
    <Border ss:Position="Right" ss:LineStyle="Continuous"/>
    <Border ss:Position="Top" ss:LineStyle="Continuous"/>
   </Borders>
   <Font ss:FontName="Calibri" x:Family="Swiss" ss:Color="#000000"/>
   <NumberFormat/>
  </Style>
  <Style ss:ID="s66">
   <Alignment ss:Horizontal="Left" ss:Vertical="Top" ss:ReadingOrder="LeftToRight"
    ss:WrapText="1"/>
   <Borders>
    <Border ss:Position="Bottom" ss:LineStyle="Continuous" ss:Weight="2"/>
    <Border ss:Position="Left" ss:LineStyle="Continuous" ss:Weight="2"/>
    <Border ss:Position="Right" ss:LineStyle="Continuous"/>
    <Border ss:Position="Top" ss:LineStyle="Continuous"/>
   </Borders>
   <Font ss:FontName="Calibri" x:Family="Swiss" ss:Color="#000000"/>
  </Style>
  <Style ss:ID="s67">
   <Alignment ss:Horizontal="Left" ss:Vertical="Top" ss:ReadingOrder="LeftToRight"
    ss:WrapText="1"/>
   <Borders>
    <Border ss:Position="Bottom" ss:LineStyle="Continuous" ss:Weight="2"/>
    <Border ss:Position="Left" ss:LineStyle="Continuous"/>
    <Border ss:Position="Right" ss:LineStyle="Continuous"/>
    <Border ss:Position="Top" ss:LineStyle="Continuous"/>
   </Borders>
   <Font ss:FontName="Calibri" x:Family="Swiss" ss:Color="#000000"/>
  </Style>
  <Style ss:ID="s68">
   <Alignment ss:Horizontal="Left" ss:Vertical="Top" ss:ReadingOrder="LeftToRight"
    ss:WrapText="1"/>
   <Borders>
    <Border ss:Position="Bottom" ss:LineStyle="Continuous" ss:Weight="2"/>
    <Border ss:Position="Left" ss:LineStyle="Continuous"/>
    <Border ss:Position="Right" ss:LineStyle="Continuous"/>
    <Border ss:Position="Top" ss:LineStyle="Continuous"/>
   </Borders>
   <Font ss:FontName="Calibri" x:Family="Swiss" ss:Color="#000000"/>
   <NumberFormat/>
  </Style>
  <Style ss:ID="s69">
   <Alignment ss:Horizontal="Left" ss:Vertical="Top" ss:ReadingOrder="LeftToRight"
    ss:WrapText="1"/>
   <Borders>
    <Border ss:Position="Bottom" ss:LineStyle="Continuous" ss:Weight="2"/>
    <Border ss:Position="Left" ss:LineStyle="Continuous"/>
    <Border ss:Position="Right" ss:LineStyle="Continuous" ss:Weight="2"/>
    <Border ss:Position="Top" ss:LineStyle="Continuous"/>
   </Borders>
   <Font ss:FontName="Calibri" x:Family="Swiss" ss:Color="#000000" ss:Italic="1"/>
  </Style>
  <Style ss:ID="s70">
   <Alignment ss:Vertical="Center"/>
   <Font ss:FontName="Calibri" x:Family="Swiss" ss:Size="11" ss:Color="#000000"
    ss:Italic="1"/>
  </Style>
  <Style ss:ID="s71">
   <Font ss:FontName="Calibri" x:Family="Swiss" ss:Size="11" ss:Color="#000000"/>
  </Style>
  <Style ss:ID="s72">
   <Alignment ss:Vertical="Center"/>
   <Font ss:FontName="Calibri" x:Family="Swiss" ss:Size="11" ss:Color="#000000"
    ss:Underline="Single"/>
  </Style>
  <Style ss:ID="s73">
   <Alignment ss:Vertical="Center"/>
   <Font ss:FontName="Calibri" x:Family="Swiss" ss:Size="11" ss:Color="#000000"/>
  </Style>
  <Style ss:ID="s74">
   <Alignment ss:Vertical="Center"/>
   <Font ss:FontName="Calibri" x:Family="Swiss" ss:Size="11" ss:Color="#000000"/>
  </Style>
  <Style ss:ID="s75">
   <Alignment ss:Horizontal="Center" ss:Vertical="Top"
    ss:ReadingOrder="LeftToRight" ss:WrapText="1"/>
   <Borders>
    <Border ss:Position="Bottom" ss:LineStyle="Continuous" ss:Weight="2"/>
    <Border ss:Position="Left" ss:LineStyle="Continuous" ss:Weight="2"/>
    <Border ss:Position="Right" ss:LineStyle="Dot" ss:Weight="1"/>
    <Border ss:Position="Top" ss:LineStyle="Continuous" ss:Weight="2"/>
   </Borders>
   <Font ss:FontName="Calibri" x:Family="Swiss" ss:Color="#000000" ss:Bold="1"/>
   <Interior ss:Color="#EEECE1" ss:Pattern="Solid"/>
   <NumberFormat ss:Format="@"/>
  </Style>
  <Style ss:ID="s76">
   <Alignment ss:Horizontal="Center" ss:Vertical="Top" ss:WrapText="1"/>
   <Borders>
    <Border ss:Position="Bottom" ss:LineStyle="Continuous" ss:Weight="2"/>
    <Border ss:Position="Left" ss:LineStyle="Dot" ss:Weight="1"/>
    <Border ss:Position="Right" ss:LineStyle="Dot" ss:Weight="1"/>
    <Border ss:Position="Top" ss:LineStyle="Continuous" ss:Weight="2"/>
   </Borders>
   <Font ss:FontName="Calibri" x:Family="Swiss" ss:Color="#000000" ss:Bold="1"/>
   <Interior ss:Color="#EEECE1" ss:Pattern="Solid"/>
   <NumberFormat ss:Format="@"/>
  </Style>
  <Style ss:ID="s77">
   <Alignment ss:Horizontal="Center" ss:Vertical="Top"
    ss:ReadingOrder="LeftToRight" ss:WrapText="1"/>
   <Borders>
    <Border ss:Position="Bottom" ss:LineStyle="Continuous" ss:Weight="2"/>
    <Border ss:Position="Left" ss:LineStyle="Dot" ss:Weight="1"/>
    <Border ss:Position="Right" ss:LineStyle="Dot" ss:Weight="1"/>
    <Border ss:Position="Top" ss:LineStyle="Continuous" ss:Weight="2"/>
   </Borders>
   <Font ss:FontName="Calibri" x:Family="Swiss" ss:Color="#000000" ss:Bold="1"/>
   <Interior ss:Color="#EEECE1" ss:Pattern="Solid"/>
   <NumberFormat ss:Format="@"/>
  </Style>
  <Style ss:ID="s78">
   <Alignment ss:Horizontal="Center" ss:Vertical="Top"
    ss:ReadingOrder="LeftToRight" ss:WrapText="1"/>
   <Borders>
    <Border ss:Position="Bottom" ss:LineStyle="Continuous" ss:Weight="2"/>
    <Border ss:Position="Left" ss:LineStyle="Dot" ss:Weight="1"/>
    <Border ss:Position="Right" ss:LineStyle="Dot" ss:Weight="1"/>
    <Border ss:Position="Top" ss:LineStyle="Continuous" ss:Weight="2"/>
   </Borders>
   <Font ss:FontName="Calibri" x:Family="Swiss" ss:Color="#000000" ss:Bold="1"
    ss:Italic="1"/>
   <Interior ss:Color="#EEECE1" ss:Pattern="Solid"/>
   <NumberFormat ss:Format="@"/>
  </Style>
  <Style ss:ID="s79">
   <Alignment ss:Horizontal="Center" ss:Vertical="Top"
    ss:ReadingOrder="LeftToRight" ss:WrapText="1"/>
   <Borders>
    <Border ss:Position="Bottom" ss:LineStyle="Continuous" ss:Weight="2"/>
    <Border ss:Position="Left" ss:LineStyle="Dot" ss:Weight="1"/>
    <Border ss:Position="Right" ss:LineStyle="Continuous" ss:Weight="2"/>
    <Border ss:Position="Top" ss:LineStyle="Continuous" ss:Weight="2"/>
   </Borders>
   <Font ss:FontName="Calibri" x:Family="Swiss" ss:Color="#000000" ss:Bold="1"/>
   <Interior ss:Color="#EEECE1" ss:Pattern="Solid"/>
   <NumberFormat ss:Format="@"/>
  </Style>
  <Style ss:ID="s80">
   <Alignment ss:Vertical="Bottom" ss:WrapText="1"/>
   <Font ss:FontName="Arial" x:CharSet="177" x:Family="Swiss" ss:Color="#000000"/>
   <NumberFormat ss:Format="@"/>
  </Style>
  <Style ss:ID="s81">
   <Alignment ss:Horizontal="Left" ss:Vertical="Top" ss:ReadingOrder="LeftToRight"
    ss:WrapText="1"/>
   <Borders>
    <Border ss:Position="Bottom" ss:LineStyle="Dot" ss:Weight="1"/>
    <Border ss:Position="Left" ss:LineStyle="Continuous" ss:Weight="2"/>
    <Border ss:Position="Right" ss:LineStyle="Dot" ss:Weight="1"/>
   </Borders>
   <Font ss:FontName="Calibri" x:Family="Swiss" ss:Color="#000000"/>
  </Style>
  <Style ss:ID="s82">
   <Alignment ss:Horizontal="Left" ss:Vertical="Top" ss:ReadingOrder="LeftToRight"
    ss:WrapText="1"/>
   <Borders>
    <Border ss:Position="Bottom" ss:LineStyle="Dot" ss:Weight="1"/>
    <Border ss:Position="Left" ss:LineStyle="Dot" ss:Weight="1"/>
    <Border ss:Position="Right" ss:LineStyle="Dot" ss:Weight="1"/>
   </Borders>
   <Font ss:FontName="Calibri" x:Family="Swiss" ss:Color="#000000"/>
  </Style>
  <Style ss:ID="s83">
   <Font ss:FontName="Calibri" x:Family="Swiss" ss:Color="#000000"/>
   <NumberFormat ss:Format="@"/>
  </Style>
  <Style ss:ID="s84">
   <Alignment ss:Horizontal="Left" ss:Vertical="Top" ss:ReadingOrder="LeftToRight"
    ss:WrapText="1"/>
   <Borders>
    <Border ss:Position="Bottom" ss:LineStyle="Dot" ss:Weight="1"/>
    <Border ss:Position="Left" ss:LineStyle="Dot" ss:Weight="1"/>
    <Border ss:Position="Right" ss:LineStyle="Dot" ss:Weight="1"/>
   </Borders>
   <Font ss:FontName="Arial" x:Family="Swiss" ss:Color="#000000"/>
  </Style>
  <Style ss:ID="s85">
   <Alignment ss:Horizontal="Left" ss:Vertical="Top" ss:ReadingOrder="LeftToRight"/>
   <Borders>
    <Border ss:Position="Bottom" ss:LineStyle="Dot" ss:Weight="1"/>
    <Border ss:Position="Left" ss:LineStyle="Dot" ss:Weight="1"/>
    <Border ss:Position="Right" ss:LineStyle="Dot" ss:Weight="1"/>
   </Borders>
   <Font ss:FontName="Calibri" x:Family="Swiss" ss:Color="#000000"/>
  </Style>
  <Style ss:ID="s86">
   <Alignment ss:Horizontal="Left" ss:Vertical="Top" ss:ReadingOrder="LeftToRight"
    ss:WrapText="1"/>
   <Borders>
    <Border ss:Position="Bottom" ss:LineStyle="Dot" ss:Weight="1"/>
    <Border ss:Position="Left" ss:LineStyle="Dot" ss:Weight="1"/>
    <Border ss:Position="Right" ss:LineStyle="Continuous" ss:Weight="2"/>
   </Borders>
   <Font ss:FontName="Calibri" x:Family="Swiss" ss:Color="#000000"/>
  </Style>
  <Style ss:ID="s87">
   <Alignment ss:Horizontal="Left" ss:Vertical="Top" ss:ReadingOrder="LeftToRight"
    ss:WrapText="1"/>
   <Borders>
    <Border ss:Position="Bottom" ss:LineStyle="Dot" ss:Weight="1"/>
    <Border ss:Position="Left" ss:LineStyle="Continuous" ss:Weight="2"/>
    <Border ss:Position="Right" ss:LineStyle="Dot" ss:Weight="1"/>
    <Border ss:Position="Top" ss:LineStyle="Dot" ss:Weight="1"/>
   </Borders>
   <Font ss:FontName="Calibri" x:Family="Swiss" ss:Color="#000000"/>
  </Style>
  <Style ss:ID="s88">
   <Alignment ss:Horizontal="Left" ss:Vertical="Top" ss:ReadingOrder="LeftToRight"
    ss:WrapText="1"/>
   <Borders>
    <Border ss:Position="Bottom" ss:LineStyle="Dot" ss:Weight="1"/>
    <Border ss:Position="Left" ss:LineStyle="Dot" ss:Weight="1"/>
    <Border ss:Position="Right" ss:LineStyle="Dot" ss:Weight="1"/>
    <Border ss:Position="Top" ss:LineStyle="Dot" ss:Weight="1"/>
   </Borders>
   <Font ss:FontName="Calibri" x:Family="Swiss" ss:Color="#000000"/>
  </Style>
  <Style ss:ID="s89">
   <Alignment ss:Horizontal="Left" ss:Vertical="Top" ss:ReadingOrder="LeftToRight"
    ss:WrapText="1"/>
   <Borders>
    <Border ss:Position="Bottom" ss:LineStyle="Dot" ss:Weight="1"/>
    <Border ss:Position="Left" ss:LineStyle="Dot" ss:Weight="1"/>
    <Border ss:Position="Right" ss:LineStyle="Dot" ss:Weight="1"/>
    <Border ss:Position="Top" ss:LineStyle="Dot" ss:Weight="1"/>
   </Borders>
   <Font ss:FontName="Calibri" x:Family="Swiss" ss:Color="#000000" ss:Italic="1"/>
  </Style>
  <Style ss:ID="s90">
   <Alignment ss:Vertical="Top"/>
   <Borders>
    <Border ss:Position="Bottom" ss:LineStyle="Dot" ss:Weight="1"/>
    <Border ss:Position="Left" ss:LineStyle="Dot" ss:Weight="1"/>
    <Border ss:Position="Right" ss:LineStyle="Dot" ss:Weight="1"/>
    <Border ss:Position="Top" ss:LineStyle="Dot" ss:Weight="1"/>
   </Borders>
   <Font ss:FontName="Calibri" x:Family="Swiss" ss:Color="#000000"/>
  </Style>
  <Style ss:ID="s91">
   <Alignment ss:Vertical="Top" ss:WrapText="1"/>
   <Borders>
    <Border ss:Position="Bottom" ss:LineStyle="Dot" ss:Weight="1"/>
    <Border ss:Position="Left" ss:LineStyle="Dot" ss:Weight="1"/>
    <Border ss:Position="Right" ss:LineStyle="Dot" ss:Weight="1"/>
    <Border ss:Position="Top" ss:LineStyle="Dot" ss:Weight="1"/>
   </Borders>
   <Font ss:FontName="Calibri" x:Family="Swiss" ss:Color="#000000"/>
  </Style>
  <Style ss:ID="s92">
   <Alignment ss:Horizontal="Left" ss:Vertical="Top" ss:ReadingOrder="LeftToRight"
    ss:WrapText="1"/>
   <Borders>
    <Border ss:Position="Bottom" ss:LineStyle="Dot" ss:Weight="1"/>
    <Border ss:Position="Left" ss:LineStyle="Dot" ss:Weight="1"/>
    <Border ss:Position="Right" ss:LineStyle="Continuous" ss:Weight="2"/>
    <Border ss:Position="Top" ss:LineStyle="Dot" ss:Weight="1"/>
   </Borders>
   <Font ss:FontName="Calibri" x:Family="Swiss" ss:Color="#000000"/>
  </Style>
  <Style ss:ID="s93">
   <Alignment ss:Horizontal="Left" ss:Vertical="Top" ss:ReadingOrder="LeftToRight"/>
   <Borders>
    <Border ss:Position="Bottom" ss:LineStyle="Dot" ss:Weight="1"/>
    <Border ss:Position="Left" ss:LineStyle="Dot" ss:Weight="1"/>
    <Border ss:Position="Right" ss:LineStyle="Dot" ss:Weight="1"/>
    <Border ss:Position="Top" ss:LineStyle="Dot" ss:Weight="1"/>
   </Borders>
   <Font ss:FontName="Calibri" x:Family="Swiss" ss:Color="#000000"/>
  </Style>
  <Style ss:ID="s94">
   <Alignment ss:Vertical="Top" ss:WrapText="1"/>
   <Borders>
    <Border ss:Position="Bottom" ss:LineStyle="Dot" ss:Weight="1"/>
    <Border ss:Position="Left" ss:LineStyle="Dot" ss:Weight="1"/>
    <Border ss:Position="Right" ss:LineStyle="Dot" ss:Weight="1"/>
    <Border ss:Position="Top" ss:LineStyle="Dot" ss:Weight="1"/>
   </Borders>
   <Font ss:FontName="Calibri" x:Family="Swiss" ss:Color="#000000" ss:Italic="1"/>
  </Style>
  <Style ss:ID="s95">
   <Alignment ss:Vertical="Top" ss:WrapText="1"/>
   <Borders>
    <Border ss:Position="Bottom" ss:LineStyle="Dot" ss:Weight="1"/>
    <Border ss:Position="Left" ss:LineStyle="Dot" ss:Weight="1"/>
    <Border ss:Position="Right" ss:LineStyle="Dot" ss:Weight="1"/>
    <Border ss:Position="Top" ss:LineStyle="Dot" ss:Weight="1"/>
   </Borders>
   <Font ss:FontName="Calibri" x:Family="Swiss" ss:Color="#000000" ss:Italic="1"/>
  </Style>
  <Style ss:ID="s96">
   <Alignment ss:Horizontal="Left" ss:Vertical="Top" ss:ReadingOrder="LeftToRight"
    ss:WrapText="1"/>
   <Borders>
    <Border ss:Position="Bottom" ss:LineStyle="Dot" ss:Weight="1"/>
    <Border ss:Position="Left" ss:LineStyle="Dot" ss:Weight="1"/>
    <Border ss:Position="Right" ss:LineStyle="Dot" ss:Weight="1"/>
    <Border ss:Position="Top" ss:LineStyle="Dot" ss:Weight="1"/>
   </Borders>
   <Font ss:FontName="Arial" x:Family="Swiss" ss:Color="#000000"/>
  </Style>
  <Style ss:ID="s97">
   <Alignment ss:Horizontal="Left" ss:Vertical="Top" ss:ReadingOrder="LeftToRight"
    ss:WrapText="1"/>
   <Borders>
    <Border ss:Position="Bottom" ss:LineStyle="Dot" ss:Weight="1"/>
    <Border ss:Position="Left" ss:LineStyle="Dot" ss:Weight="1"/>
    <Border ss:Position="Right" ss:LineStyle="Dot" ss:Weight="1"/>
    <Border ss:Position="Top" ss:LineStyle="Dot" ss:Weight="1"/>
   </Borders>
   <Font ss:FontName="Arial" x:Family="Swiss" ss:Color="#000000" ss:Italic="1"/>
  </Style>
  <Style ss:ID="s98">
   <Alignment ss:Horizontal="Left" ss:Vertical="Top" ss:ReadingOrder="LeftToRight"
    ss:WrapText="1"/>
   <Borders>
    <Border ss:Position="Bottom" ss:LineStyle="Continuous" ss:Weight="2"/>
    <Border ss:Position="Left" ss:LineStyle="Continuous" ss:Weight="2"/>
    <Border ss:Position="Right" ss:LineStyle="Dot" ss:Weight="1"/>
    <Border ss:Position="Top" ss:LineStyle="Dot" ss:Weight="1"/>
   </Borders>
   <Font ss:FontName="Calibri" x:Family="Swiss" ss:Color="#000000"/>
  </Style>
  <Style ss:ID="s99">
   <Alignment ss:Horizontal="Left" ss:Vertical="Top" ss:ReadingOrder="LeftToRight"
    ss:WrapText="1"/>
   <Borders>
    <Border ss:Position="Bottom" ss:LineStyle="Continuous" ss:Weight="2"/>
    <Border ss:Position="Left" ss:LineStyle="Dot" ss:Weight="1"/>
    <Border ss:Position="Right" ss:LineStyle="Dot" ss:Weight="1"/>
    <Border ss:Position="Top" ss:LineStyle="Dot" ss:Weight="1"/>
   </Borders>
   <Font ss:FontName="Calibri" x:Family="Swiss" ss:Color="#000000"/>
  </Style>
  <Style ss:ID="s100">
   <Alignment ss:Horizontal="Left" ss:Vertical="Top" ss:ReadingOrder="LeftToRight"
    ss:WrapText="1"/>
   <Borders>
    <Border ss:Position="Bottom" ss:LineStyle="Continuous" ss:Weight="2"/>
    <Border ss:Position="Left" ss:LineStyle="Dot" ss:Weight="1"/>
    <Border ss:Position="Right" ss:LineStyle="Continuous" ss:Weight="2"/>
    <Border ss:Position="Top" ss:LineStyle="Dot" ss:Weight="1"/>
   </Borders>
   <Font ss:FontName="Calibri" x:Family="Swiss" ss:Color="#000000"/>
  </Style>
  <Style ss:ID="s101">
   <Alignment ss:Horizontal="Left" ss:Vertical="Center"
    ss:ReadingOrder="LeftToRight"/>
   <Font ss:FontName="Calibri" x:Family="Swiss" ss:Size="11" ss:Color="#000000"
    ss:Italic="1"/>
  </Style>
  <Style ss:ID="s102">
   <Alignment ss:Vertical="Center"/>
   <Font ss:FontName="Calibri" x:Family="Swiss" ss:Size="11" ss:Color="#000000"
    ss:Underline="Single"/>
  </Style>
  <Style ss:ID="s103">
   <Alignment ss:Horizontal="Left" ss:Vertical="Center"
    ss:ReadingOrder="LeftToRight"/>
   <Font ss:FontName="Calibri" x:Family="Swiss" ss:Size="11" ss:Color="#000000"/>
  </Style>
  <Style ss:ID="s104">
   <Alignment ss:Vertical="Center"/>
   <Font ss:FontName="Calibri" x:Family="Swiss" ss:Size="12" ss:Color="#000000"/>
  </Style>
  <Style ss:ID="s105">
   <Alignment ss:Horizontal="Left" ss:Vertical="Bottom"/>
   <Font ss:FontName="Calibri" x:Family="Swiss" ss:Color="#000000"/>
  </Style>
  <Style ss:ID="s106">
   <Font ss:FontName="Calibri" x:Family="Swiss" ss:Color="#000000"/>
  </Style>
 </Styles>
 <Worksheet ss:Name="supplementary table 1 ">
  <Table ss:ExpandedColumnCount="12" ss:ExpandedRowCount="28" x:FullColumns="1"
   x:FullRows="1" ss:DefaultColumnWidth="54" ss:DefaultRowHeight="14.25">
   <Column ss:AutoFitWidth="0" ss:Width="68.25"/>
   <Column ss:Index="3" ss:AutoFitWidth="0" ss:Width="25.5"/>
   <Column ss:AutoFitWidth="0" ss:Width="43.5"/>
   <Column ss:AutoFitWidth="0" ss:Width="141.75"/>
   <Column ss:AutoFitWidth="0" ss:Width="160.5"/>
   <Column ss:AutoFitWidth="0" ss:Width="117.75"/>
   <Column ss:Index="9" ss:AutoFitWidth="0" ss:Width="153.75"/>
   <Column ss:AutoFitWidth="0" ss:Width="113.25"/>
   <Column ss:AutoFitWidth="0" ss:Width="114"/>
   <Column ss:AutoFitWidth="0" ss:Width="281.25"/>
   <Row ss:Height="15.75">
    <Cell ss:StyleID="s48"><Data ss:Type="String">Supplementary table 1 - Characterization of HER2+ cell lines and xenographs using ddPCR and WGS</Data></Cell>
   </Row>
   <Row ss:Height="15">
    <Cell ss:StyleID="s70"><ss:Data ss:Type="String"
      xmlns="http://www.w3.org/TR/REC-html40"><I><Font html:Color="#000000">ERBB2</Font></I><Font
       html:Color="#000000"> copy number is evaluated using ddPCR and WGS. Libraries for WGS were prepared and run on NextSeq.</Font></ss:Data></Cell>
   </Row>
   <Row ss:Height="15">
    <Cell ss:StyleID="s71"><Data ss:Type="String">Copy number based on WGS was determined using Control FREEC and AS was analyzed using FreeC and BreakDancer followed by FAST.  </Data></Cell>
   </Row>
   <Row ss:Height="15"/>
   <Row ss:AutoFitHeight="0">
    <Cell ss:StyleID="s49"><Data ss:Type="String">Sample </Data></Cell>
    <Cell ss:StyleID="s50"><Data ss:Type="String">Primary site</Data></Cell>
    <Cell ss:StyleID="s50"><Data ss:Type="String">ER</Data></Cell>
    <Cell ss:StyleID="s50"><Data ss:Type="String">TP53</Data></Cell>
    <Cell ss:StyleID="s51"><Data ss:Type="String">Amplicons with AS #</Data></Cell>
    <Cell ss:StyleID="s52"><ss:Data ss:Type="String"
      xmlns="http://www.w3.org/TR/REC-html40"><B><I><Font html:Color="#000000">ERRB2 </Font></I><Font
        html:Color="#000000">Amplicon CN: WGS/ddPCR</Font></B></ss:Data></Cell>
    <Cell ss:StyleID="s53"><ss:Data ss:Type="String"
      xmlns="http://www.w3.org/TR/REC-html40"><B><I><Font html:Color="#000000">ERBB2 </Font></I><Font
        html:Color="#000000">Amplicon structure</Font></B></ss:Data></Cell>
    <Cell ss:StyleID="s51"><Data ss:Type="String">Segment #</Data></Cell>
    <Cell ss:StyleID="s54"><Data ss:Type="String">Additional Segment chromosome</Data></Cell>
    <Cell ss:StyleID="s51"><Data ss:Type="String">Amplicon size (MB)</Data></Cell>
    <Cell ss:StyleID="s53"><ss:Data ss:Type="String"
      xmlns="http://www.w3.org/TR/REC-html40"><B><I><Font html:Color="#000000">ERBB2 </Font></I><Font
        html:Color="#000000">segment AS</Font></B></ss:Data></Cell>
    <Cell ss:StyleID="s55"><Data ss:Type="String">Oncogenes in additional amplicons with AS</Data></Cell>
   </Row>
   <Row ss:AutoFitHeight="0" ss:Height="13.5">
    <Cell ss:StyleID="s56"><Data ss:Type="String">BT474</Data></Cell>
    <Cell ss:StyleID="s57"><Data ss:Type="String">Breast</Data></Cell>
    <Cell ss:StyleID="s57"><Data ss:Type="String">+</Data></Cell>
    <Cell ss:StyleID="s105"><Data ss:Type="String">pE285K</Data></Cell>
    <Cell ss:StyleID="s57"><Data ss:Type="Number">5</Data></Cell>
    <Cell ss:StyleID="s57"><Data ss:Type="String">21/34</Data></Cell>
    <Cell ss:StyleID="s57"><Data ss:Type="String">ID</Data></Cell>
    <Cell ss:StyleID="s57"><Data ss:Type="Number">2</Data></Cell>
    <Cell ss:StyleID="s58"><Data ss:Type="Number">17</Data></Cell>
    <Cell ss:StyleID="s57"><Data ss:Type="Number">5.5</Data></Cell>
    <Cell ss:StyleID="s57"><Data ss:Type="String">DM</Data></Cell>
    <Cell ss:StyleID="s59"><ss:Data ss:Type="String"
      xmlns="http://www.w3.org/TR/REC-html40"><I><Font html:Color="#000000">PPM1D</Font></I><Font
       html:Color="#000000">, </Font><I><Font html:Color="#000000">RAD51C, RPS6KB1, HLF, AURKA, PMEPA1, TSHZ2, ZNF217</Font></I></ss:Data></Cell>
   </Row>
   <Row ss:AutoFitHeight="0">
    <Cell ss:StyleID="s60"><Data ss:Type="String">HCC1954</Data></Cell>
    <Cell ss:StyleID="s61"><Data ss:Type="String">Breast</Data></Cell>
    <Cell ss:StyleID="s61"><Data ss:Type="String">-</Data></Cell>
    <Cell ss:StyleID="s105"><Data ss:Type="String">pY163C</Data></Cell>
    <Cell ss:StyleID="s61"><Data ss:Type="Number">6</Data></Cell>
    <Cell ss:StyleID="s57"><Data ss:Type="String">122/142</Data></Cell>
    <Cell ss:StyleID="s61"><Data ss:Type="String">ID</Data></Cell>
    <Cell ss:StyleID="s61"><Data ss:Type="Number">1</Data></Cell>
    <Cell ss:StyleID="s62"/>
    <Cell ss:StyleID="s61"><Data ss:Type="Number">0.5</Data></Cell>
    <Cell ss:StyleID="s61"><Data ss:Type="String">ID</Data></Cell>
    <Cell ss:StyleID="s63"><Data ss:Type="String"> GNAS,  LPCAT1,RSPO2, TERT, EIF3H</Data></Cell>
   </Row>
   <Row ss:AutoFitHeight="0" ss:Height="13.5">
    <Cell ss:StyleID="s60"><Data ss:Type="String">MCF7</Data></Cell>
    <Cell ss:StyleID="s61"><Data ss:Type="String">Breast</Data></Cell>
    <Cell ss:StyleID="s61"><Data ss:Type="String">+</Data></Cell>
    <Cell ss:StyleID="s105"><Data ss:Type="String">WT</Data></Cell>
    <Cell ss:StyleID="s61"><Data ss:Type="Number">3</Data></Cell>
    <Cell ss:StyleID="s57"><Data ss:Type="String">1/1</Data></Cell>
    <Cell ss:StyleID="s61"><Data ss:Type="String">N/A</Data></Cell>
    <Cell ss:StyleID="s64"/>
    <Cell ss:StyleID="s62"/>
    <Cell ss:StyleID="s64"/>
    <Cell ss:StyleID="s61"><Data ss:Type="String">N/A</Data></Cell>
    <Cell ss:StyleID="s63"><Data ss:Type="String">GNAS, MRC2, NRAS, PMEPA1, PPM1D, RAD51C, RPS6KB1, ZNF217</Data></Cell>
   </Row>
   <Row ss:AutoFitHeight="0" ss:Height="12.75">
    <Cell ss:StyleID="s106"><ss:Data ss:Type="String"
      xmlns="http://www.w3.org/TR/REC-html40"><Font html:Color="#000000">MDA-MB-</Font><Font
       html:Color="#000000">361 </Font></ss:Data></Cell>
    <Cell ss:StyleID="s61"><Data ss:Type="String">Breast</Data></Cell>
    <Cell ss:StyleID="s61"><Data ss:Type="String">+</Data></Cell>
    <Cell ss:StyleID="s105"><Data ss:Type="String">pE56*</Data></Cell>
    <Cell ss:StyleID="s61"><Data ss:Type="Number">3</Data></Cell>
    <Cell ss:StyleID="s57"><Data ss:Type="String">13/16</Data></Cell>
    <Cell ss:StyleID="s61"><Data ss:Type="String">DM</Data></Cell>
    <Cell ss:StyleID="s61"><Data ss:Type="Number">2</Data></Cell>
    <Cell ss:StyleID="s65"><Data ss:Type="Number">17</Data></Cell>
    <Cell ss:StyleID="s61"><Data ss:Type="Number">1</Data></Cell>
    <Cell ss:StyleID="s61"><Data ss:Type="String">DM</Data></Cell>
    <Cell ss:StyleID="s63"><Data ss:Type="String">AMZ2, AXIN2, MRC2, PPM1D, PRKAR1A, RAD51C, RNF43,  RPS6KB1 </Data></Cell>
   </Row>
   <Row>
    <Cell ss:StyleID="s60"><Data ss:Type="String">SKBR3</Data></Cell>
    <Cell ss:StyleID="s61"><Data ss:Type="String">Breast</Data></Cell>
    <Cell ss:StyleID="s61"><Data ss:Type="String">-</Data></Cell>
    <Cell ss:StyleID="s105"><Data ss:Type="String">pR175H</Data></Cell>
    <Cell ss:StyleID="s61"><Data ss:Type="Number">4</Data></Cell>
    <Cell ss:StyleID="s57"><Data ss:Type="String">11/28</Data></Cell>
    <Cell ss:StyleID="s61"><Data ss:Type="String">ID</Data></Cell>
    <Cell ss:StyleID="s61"><Data ss:Type="Number">5</Data></Cell>
    <Cell ss:StyleID="s65"><Data ss:Type="String">8, 17</Data></Cell>
    <Cell ss:StyleID="s61"><Data ss:Type="Number">18.7</Data></Cell>
    <Cell ss:StyleID="s61"><Data ss:Type="String">DM</Data></Cell>
    <Cell ss:StyleID="s63"><Data ss:Type="String">NBN</Data></Cell>
   </Row>
   <Row ss:AutoFitHeight="0" ss:Height="15">
    <Cell ss:StyleID="s60"><Data ss:Type="String">ZR-75-30</Data></Cell>
    <Cell ss:StyleID="s61"><Data ss:Type="String">Breast</Data></Cell>
    <Cell ss:StyleID="s61"><Data ss:Type="String">-</Data></Cell>
    <Cell ss:StyleID="s105"><Data ss:Type="String">WT</Data></Cell>
    <Cell ss:StyleID="s61"><Data ss:Type="Number">4</Data></Cell>
    <Cell ss:StyleID="s57"><Data ss:Type="String">31/31</Data></Cell>
    <Cell ss:StyleID="s61"><Data ss:Type="String">DM</Data></Cell>
    <Cell ss:StyleID="s61"><Data ss:Type="Number">19</Data></Cell>
    <Cell ss:StyleID="s65"><Data ss:Type="String">8, 17</Data></Cell>
    <Cell ss:StyleID="s61"><Data ss:Type="Number">26</Data></Cell>
    <Cell ss:StyleID="s61"><Data ss:Type="String">DM</Data></Cell>
    <Cell ss:StyleID="s63"><Data ss:Type="String">MYC</Data></Cell>
   </Row>
   <Row>
    <Cell ss:StyleID="s60"><Data ss:Type="Number">166</Data></Cell>
    <Cell ss:StyleID="s61"><Data ss:Type="String">Breast</Data></Cell>
    <Cell ss:StyleID="s61"><Data ss:Type="String">N/A</Data></Cell>
    <Cell ss:StyleID="s61"><Data ss:Type="String">N/A</Data></Cell>
    <Cell ss:StyleID="s61"><Data ss:Type="Number">6</Data></Cell>
    <Cell ss:StyleID="s57"><Data ss:Type="String">18/11</Data></Cell>
    <Cell ss:StyleID="s61"><Data ss:Type="String">DM</Data></Cell>
    <Cell ss:StyleID="s61"><Data ss:Type="Number">4</Data></Cell>
    <Cell ss:StyleID="s65"><Data ss:Type="String">3, 16, 17</Data></Cell>
    <Cell ss:StyleID="s61"><Data ss:Type="Number">3.1</Data></Cell>
    <Cell ss:StyleID="s61"><Data ss:Type="String">DM</Data></Cell>
    <Cell ss:StyleID="s63"><Data ss:Type="String">IKBKB</Data></Cell>
   </Row>
   <Row ss:AutoFitHeight="0">
    <Cell ss:StyleID="s60"><Data ss:Type="Number">20983</Data></Cell>
    <Cell ss:StyleID="s61"><Data ss:Type="String">Breast</Data></Cell>
    <Cell ss:StyleID="s61"><Data ss:Type="String">N/A</Data></Cell>
    <Cell ss:StyleID="s61"><Data ss:Type="String">N/A</Data></Cell>
    <Cell ss:StyleID="s61"><Data ss:Type="Number">6</Data></Cell>
    <Cell ss:StyleID="s57"><Data ss:Type="String">58/48</Data></Cell>
    <Cell ss:StyleID="s61"><Data ss:Type="String">DM</Data></Cell>
    <Cell ss:StyleID="s61"><Data ss:Type="Number">8</Data></Cell>
    <Cell ss:StyleID="s65"><Data ss:Type="String">12, 17, 19</Data></Cell>
    <Cell ss:StyleID="s61"><Data ss:Type="Number">3.3</Data></Cell>
    <Cell ss:StyleID="s61"><Data ss:Type="String">DM</Data></Cell>
    <Cell ss:StyleID="s63"><Data ss:Type="String">CCNE1, JAK1,  MYC,IDH1,PMEPA1</Data></Cell>
   </Row>
   <Row ss:AutoFitHeight="0" ss:Height="13.5">
    <Cell ss:StyleID="s66"><Data ss:Type="Number">80990</Data></Cell>
    <Cell ss:StyleID="s67"><Data ss:Type="String">Breast</Data></Cell>
    <Cell ss:StyleID="s67"><Data ss:Type="String">N/A</Data></Cell>
    <Cell ss:StyleID="s67"><Data ss:Type="String">N/A</Data></Cell>
    <Cell ss:StyleID="s67"><Data ss:Type="Number">6</Data></Cell>
    <Cell ss:StyleID="s67"><Data ss:Type="String">19/20</Data></Cell>
    <Cell ss:StyleID="s67"><Data ss:Type="String">DM</Data></Cell>
    <Cell ss:StyleID="s67"><Data ss:Type="Number">21</Data></Cell>
    <Cell ss:StyleID="s68"><Data ss:Type="String">1, 5, 6, 12, 14, 17</Data></Cell>
    <Cell ss:StyleID="s67"><Data ss:Type="Number">48.8</Data></Cell>
    <Cell ss:StyleID="s67"><Data ss:Type="String">DM</Data></Cell>
    <Cell ss:StyleID="s69"/>
   </Row>
   <Row ss:Index="16" ss:Height="15">
    <Cell ss:StyleID="s72"><Data ss:Type="String">Legend</Data></Cell>
   </Row>
   <Row ss:Height="15">
    <Cell ss:StyleID="s73"><Data ss:Type="String">Sample – sample name.</Data></Cell>
   </Row>
   <Row ss:Height="15">
    <Cell ss:StyleID="s74"><ss:Data ss:Type="String"
      xmlns="http://www.w3.org/TR/REC-html40"><Font html:Color="#000000">Primary site</Font><B><Font
        html:Color="#000000"> </Font></B><Font html:Color="#000000">–</Font><Font
       html:Color="#000000"> organ from which the cancer originated. </Font></ss:Data></Cell>
   </Row>
   <Row ss:Height="15">
    <Cell ss:StyleID="s74"><ss:Data ss:Type="String"
      xmlns="http://www.w3.org/TR/REC-html40"><Font html:Color="#000000">ER </Font><Font
       html:Color="#000000">– Estrogen receptor expression. </Font></ss:Data></Cell>
   </Row>
   <Row ss:Height="15">
    <Cell ss:StyleID="s74"><Data ss:Type="String">TP53 - Protein product of mutated TP53 gene or wildtype (WT).</Data></Cell>
   </Row>
   <Row ss:Height="15">
    <Cell ss:StyleID="s73"><Data ss:Type="String">Amplicons with AS # – Number of amplicons with a defined amplicon structure, either double minute, inverted duplication or tandem repeat.</Data></Cell>
   </Row>
   <Row ss:Height="15">
    <Cell ss:StyleID="s70"><ss:Data ss:Type="String"
      xmlns="http://www.w3.org/TR/REC-html40"><I><Font html:Color="#000000">ERRB2 </Font></I><Font
       html:Color="#000000">Amplicon CN - WGS/ddPCR – Copy number of </Font><I><Font
        html:Color="#000000">ERBB2</Font></I><Font html:Color="#000000"> as measured by whole genome sequencing and digital droplet PCR.</Font></ss:Data></Cell>
   </Row>
   <Row ss:Height="15">
    <Cell ss:StyleID="s70"><ss:Data ss:Type="String"
      xmlns="http://www.w3.org/TR/REC-html40"><I><Font html:Color="#000000">ERBB2 </Font></I><Font
       html:Color="#000000">Amplicon structure</Font><Font html:Color="#000000"> </Font><Font
       html:Color="#000000">– Structure of the </Font><I><Font html:Color="#000000">ERBB2</Font></I><Font
       html:Color="#000000"> amplicon, either double minute or inverted duplication.</Font></ss:Data></Cell>
   </Row>
   <Row ss:Height="15">
    <Cell ss:StyleID="s73"><ss:Data ss:Type="String"
      xmlns="http://www.w3.org/TR/REC-html40"><Font html:Color="#000000">Segment #</Font><Font
       html:Color="#000000"> </Font><Font html:Color="#000000">– Number of DNA segments composing the </Font><I><Font
        html:Color="#000000">ERBB2</Font></I><Font html:Color="#000000"> amplicon.</Font></ss:Data></Cell>
   </Row>
   <Row ss:Height="15">
    <Cell ss:StyleID="s73"><ss:Data ss:Type="String"
      xmlns="http://www.w3.org/TR/REC-html40"><Font html:Color="#000000">Additional Segment chromosome</Font><Font
       html:Color="#000000"> </Font><Font html:Color="#000000">– Chromosome number of DNA segments composing the </Font><I><Font
        html:Color="#000000">ERBB2</Font></I><Font html:Color="#000000"> amplicon additional to the DNA segment containing ERBB2.</Font></ss:Data></Cell>
   </Row>
   <Row ss:Height="15">
    <Cell ss:StyleID="s73"><ss:Data ss:Type="String"
      xmlns="http://www.w3.org/TR/REC-html40"><Font html:Color="#000000">Amplicon size (MB) – Size of the </Font><I><Font
        html:Color="#000000">ERBB2</Font></I><Font html:Color="#000000"> amplicon</Font></ss:Data></Cell>
   </Row>
   <Row ss:Height="15">
    <Cell ss:StyleID="s70"><ss:Data ss:Type="String"
      xmlns="http://www.w3.org/TR/REC-html40"><I><Font html:Color="#000000">ERBB2 </Font></I><Font
       html:Color="#000000">segment AS – Structure of the </Font><I><Font
        html:Color="#000000">ERBB2</Font></I><Font html:Color="#000000"> DNA segments, either double minute or inverted duplication.</Font></ss:Data></Cell>
   </Row>
   <Row ss:Height="15">
    <Cell ss:StyleID="s73"><ss:Data ss:Type="String"
      xmlns="http://www.w3.org/TR/REC-html40"><Font html:Color="#000000">Oncogenes in additional amplicons with AS – Oncogenes found in amplicons with a defined amplicon structure that are co-amplified with </Font><I><Font
        html:Color="#000000">ERBB2</Font></I><Font html:Color="#000000">.</Font></ss:Data></Cell>
   </Row>
  </Table>
  <WorksheetOptions xmlns="urn:schemas-microsoft-com:office:excel">
   <PageSetup>
    <Header x:Margin="0.3"/>
    <Footer x:Margin="0.3"/>
    <PageMargins x:Bottom="0.75" x:Left="0.7" x:Right="0.7" x:Top="0.75"/>
   </PageSetup>
   <Print>
    <ValidPrinterInfo/>
    <PaperSizeIndex>9</PaperSizeIndex>
    <HorizontalResolution>600</HorizontalResolution>
    <VerticalResolution>0</VerticalResolution>
   </Print>
   <Selected/>
   <TopRowVisible>3</TopRowVisible>
   <Panes>
    <Pane>
     <Number>3</Number>
     <ActiveRow>8</ActiveRow>
    </Pane>
   </Panes>
   <ProtectObjects>False</ProtectObjects>
   <ProtectScenarios>False</ProtectScenarios>
  </WorksheetOptions>
 </Worksheet>
 <Worksheet ss:Name="supplementary table 2 ">
  <Table ss:ExpandedColumnCount="19" ss:ExpandedRowCount="76" x:FullColumns="1"
   x:FullRows="1" ss:DefaultColumnWidth="54" ss:DefaultRowHeight="14.25">
   <Column ss:Index="3" ss:AutoFitWidth="0" ss:Width="36.75"/>
   <Column ss:AutoFitWidth="0" ss:Width="80.25"/>
   <Column ss:AutoFitWidth="0" ss:Width="89.25"/>
   <Column ss:AutoFitWidth="0" ss:Width="143.25"/>
   <Column ss:AutoFitWidth="0" ss:Width="114"/>
   <Column ss:AutoFitWidth="0" ss:Width="47.25"/>
   <Column ss:AutoFitWidth="0" ss:Width="141.75"/>
   <Column ss:AutoFitWidth="0" ss:Width="80.25"/>
   <Column ss:AutoFitWidth="0" ss:Width="81.75"/>
   <Column ss:AutoFitWidth="0" ss:Width="178.5"/>
   <Column ss:AutoFitWidth="0" ss:Width="20.25"/>
   <Column ss:AutoFitWidth="0" ss:Width="36.75"/>
   <Column ss:AutoFitWidth="0" ss:Width="67.5"/>
   <Column ss:AutoFitWidth="0" ss:Width="74.25"/>
   <Column ss:AutoFitWidth="0" ss:Width="170.25"/>
   <Column ss:AutoFitWidth="0" ss:Width="72.75"/>
   <Column ss:AutoFitWidth="0" ss:Width="90"/>
   <Row ss:Height="15.75">
    <Cell ss:StyleID="s48"><Data ss:Type="String">Supplementary table 2 - Characterization of tumor samples using ddPCR and WGS and clinical outcome of HER2+ patients. </Data></Cell>
   </Row>
   <Row ss:Height="15">
    <Cell ss:StyleID="s101"><ss:Data ss:Type="String"
      xmlns="http://www.w3.org/TR/REC-html40"><I><Font html:Color="#000000">ERBB2</Font></I><Font
       html:Color="#000000"> copy number is tested using ddPCR. Libraries for WGS were prepared and run on NextSeq. The data was analyzed using FreeC and BreakDancer followed by FAST.  </Font></ss:Data></Cell>
   </Row>
   <Row ss:Height="15">
    <Cell ss:StyleID="s71"><Data ss:Type="String">We describe the clinical features and response to anti-HER2 regimens of 40 patients with ERBB2 amplified tumors. </Data></Cell>
   </Row>
   <Row ss:Height="15"/>
   <Row ss:AutoFitHeight="0" ss:Height="13.5" ss:StyleID="s80">
    <Cell ss:StyleID="s75"><Data ss:Type="String">Sample #</Data></Cell>
    <Cell ss:StyleID="s76"><Data ss:Type="String">Primary site</Data></Cell>
    <Cell ss:StyleID="s76"><Data ss:Type="String">ER</Data></Cell>
    <Cell ss:StyleID="s76"><Data ss:Type="String">% of tumor cells</Data></Cell>
    <Cell ss:StyleID="s77"><Data ss:Type="String">Amplicons with AS #</Data></Cell>
    <Cell ss:StyleID="s78"><ss:Data ss:Type="String"
      xmlns="http://www.w3.org/TR/REC-html40"><B><I><Font html:Color="#000000">ERRB2 </Font></I><Font
        html:Color="#000000">Amplicon CN: WGS/ddPCR</Font></B></ss:Data></Cell>
    <Cell ss:StyleID="s78"><ss:Data ss:Type="String"
      xmlns="http://www.w3.org/TR/REC-html40"><B><I><Font html:Color="#000000">ERBB2 </Font></I><Font
        html:Color="#000000">Amplicon structure</Font></B></ss:Data></Cell>
    <Cell ss:StyleID="s77"><Data ss:Type="String">Segment #</Data></Cell>
    <Cell ss:StyleID="s77"><Data ss:Type="String">Additional Segment chromosome</Data></Cell>
    <Cell ss:StyleID="s77"><Data ss:Type="String">Amplicon size (MB)</Data></Cell>
    <Cell ss:StyleID="s78"><ss:Data ss:Type="String"
      xmlns="http://www.w3.org/TR/REC-html40"><B><I><Font html:Color="#000000">ERBB2 </Font></I><Font
        html:Color="#000000">segment AS</Font></B></ss:Data></Cell>
    <Cell ss:StyleID="s77"><Data ss:Type="String">Oncogenes in additional amplicons with AS</Data></Cell>
    <Cell ss:StyleID="s77"><Data ss:Type="String">Age</Data></Cell>
    <Cell ss:StyleID="s77"><Data ss:Type="String">Stage</Data></Cell>
    <Cell ss:StyleID="s77"><Data ss:Type="String">Metastatic site</Data></Cell>
    <Cell ss:StyleID="s77"><Data ss:Type="String">Treatment line #</Data></Cell>
    <Cell ss:StyleID="s77"><Data ss:Type="String">Treatment</Data></Cell>
    <Cell ss:StyleID="s77"><Data ss:Type="String">Ds PFS (m)</Data></Cell>
    <Cell ss:StyleID="s79"><Data ss:Type="String">Best response</Data></Cell>
   </Row>
   <Row ss:AutoFitHeight="0">
    <Cell ss:StyleID="s81"><Data ss:Type="String">m-218</Data></Cell>
    <Cell ss:StyleID="s82"><Data ss:Type="String">Colon</Data></Cell>
    <Cell ss:StyleID="s82"><Data ss:Type="String">N/A</Data></Cell>
    <Cell ss:StyleID="s82"><Data ss:Type="Number">20</Data></Cell>
    <Cell ss:StyleID="s82"><Data ss:Type="Number">1</Data></Cell>
    <Cell ss:StyleID="s83"><Data ss:Type="String">17/20</Data></Cell>
    <Cell ss:StyleID="s82"><Data ss:Type="String">DM</Data></Cell>
    <Cell ss:StyleID="s82"><Data ss:Type="Number">3</Data></Cell>
    <Cell ss:StyleID="s82"><Data ss:Type="Number">17</Data></Cell>
    <Cell ss:StyleID="s82"><Data ss:Type="Number">0.4</Data></Cell>
    <Cell ss:StyleID="s82"><Data ss:Type="String">other</Data></Cell>
    <Cell ss:StyleID="s84"/>
    <Cell ss:StyleID="s82"><Data ss:Type="Number">22</Data></Cell>
    <Cell ss:StyleID="s82"><Data ss:Type="String">IV</Data></Cell>
    <Cell ss:StyleID="s82"><Data ss:Type="String">p, o, ln</Data></Cell>
    <Cell ss:StyleID="s85"><Data ss:Type="Number">2</Data></Cell>
    <Cell ss:StyleID="s82"><Data ss:Type="String">T &amp; P</Data></Cell>
    <Cell ss:StyleID="s82"><Data ss:Type="Number">14</Data></Cell>
    <Cell ss:StyleID="s86"><Data ss:Type="String">SD</Data></Cell>
   </Row>
   <Row ss:AutoFitHeight="0">
    <Cell ss:StyleID="s87"><Data ss:Type="String">m-215</Data></Cell>
    <Cell ss:StyleID="s88"><Data ss:Type="String">Breast</Data></Cell>
    <Cell ss:StyleID="s88"><Data ss:Type="String">-</Data></Cell>
    <Cell ss:StyleID="s88"><Data ss:Type="Number">80</Data></Cell>
    <Cell ss:StyleID="s88"><Data ss:Type="Number">3</Data></Cell>
    <Cell ss:StyleID="s83"><Data ss:Type="String">22/17</Data></Cell>
    <Cell ss:StyleID="s88"><Data ss:Type="String">DM</Data></Cell>
    <Cell ss:StyleID="s88"><Data ss:Type="Number">6</Data></Cell>
    <Cell ss:StyleID="s88"><Data ss:Type="Number">17</Data></Cell>
    <Cell ss:StyleID="s88"><Data ss:Type="Number">6.3</Data></Cell>
    <Cell ss:StyleID="s88"><Data ss:Type="String">DM</Data></Cell>
    <Cell ss:StyleID="s89"><Data ss:Type="String">APC, MYC</Data></Cell>
    <Cell ss:StyleID="s88"><Data ss:Type="Number">42</Data></Cell>
    <Cell ss:StyleID="s88"><Data ss:Type="String">IV</Data></Cell>
    <Cell ss:StyleID="s88"><Data ss:Type="String">ln, b, br</Data></Cell>
    <Cell ss:StyleID="s90"><ss:Data ss:Type="String"
      xmlns="http://www.w3.org/TR/REC-html40"><Font html:Color="#000000">1</Font><Font
       html:Color="#000000">; 2; 3</Font></ss:Data></Cell>
    <Cell ss:StyleID="s91"><ss:Data ss:Type="String"
      xmlns="http://www.w3.org/TR/REC-html40"><Font html:Color="#000000">Pa, T &amp; P</Font><Font
       html:Color="#000000">; </Font><Font html:Color="#000000">C, T &amp; P; T-E</Font></ss:Data></Cell>
    <Cell ss:StyleID="s88"><Data ss:Type="String">9; 5; 16</Data></Cell>
    <Cell ss:StyleID="s92"><Data ss:Type="String">CR; SD; SD</Data></Cell>
   </Row>
   <Row ss:AutoFitHeight="0">
    <Cell ss:StyleID="s87"><Data ss:Type="String">p-103* #1</Data></Cell>
    <Cell ss:StyleID="s88"><Data ss:Type="String">Breast</Data></Cell>
    <Cell ss:StyleID="s88"><Data ss:Type="String">+</Data></Cell>
    <Cell ss:StyleID="s88"><Data ss:Type="Number">75</Data></Cell>
    <Cell ss:StyleID="s88"><Data ss:Type="Number">3</Data></Cell>
    <Cell ss:StyleID="s83"><Data ss:Type="String">16/43</Data></Cell>
    <Cell ss:StyleID="s88"><Data ss:Type="String">DM</Data></Cell>
    <Cell ss:StyleID="s88"><Data ss:Type="Number">2</Data></Cell>
    <Cell ss:StyleID="s88"><Data ss:Type="Number">17</Data></Cell>
    <Cell ss:StyleID="s88"><Data ss:Type="Number">4.2</Data></Cell>
    <Cell ss:StyleID="s88"><Data ss:Type="String">DM</Data></Cell>
    <Cell ss:StyleID="s89"><Data ss:Type="String">EIF3H, MYC, RSPO2</Data></Cell>
    <Cell ss:StyleID="s88"><Data ss:Type="Number">32</Data></Cell>
    <Cell ss:StyleID="s88"><Data ss:Type="String">LR</Data></Cell>
    <Cell ss:StyleID="s88"/>
    <Cell ss:StyleID="s93"><Data ss:Type="String">A</Data></Cell>
    <Cell ss:StyleID="s88"><Data ss:Type="String">Pa</Data></Cell>
    <Cell ss:StyleID="s88"><Data ss:Type="Number">27</Data></Cell>
    <Cell ss:StyleID="s92"><Data ss:Type="String">NED</Data></Cell>
   </Row>
   <Row ss:AutoFitHeight="0">
    <Cell ss:StyleID="s87"><Data ss:Type="String">m-119</Data></Cell>
    <Cell ss:StyleID="s88"><Data ss:Type="String">Breast</Data></Cell>
    <Cell ss:StyleID="s88"><Data ss:Type="String">+</Data></Cell>
    <Cell ss:StyleID="s88"><Data ss:Type="String">N/A</Data></Cell>
    <Cell ss:StyleID="s88"><Data ss:Type="Number">4</Data></Cell>
    <Cell ss:StyleID="s83"><Data ss:Type="String">7/9</Data></Cell>
    <Cell ss:StyleID="s88"><Data ss:Type="String">DM</Data></Cell>
    <Cell ss:StyleID="s88"><Data ss:Type="Number">10</Data></Cell>
    <Cell ss:StyleID="s88"><Data ss:Type="Number">17</Data></Cell>
    <Cell ss:StyleID="s88"><Data ss:Type="Number">14.1</Data></Cell>
    <Cell ss:StyleID="s88"><Data ss:Type="String">DM</Data></Cell>
    <Cell ss:StyleID="s89"/>
    <Cell ss:StyleID="s88"><Data ss:Type="Number">48</Data></Cell>
    <Cell ss:StyleID="s88"><Data ss:Type="String">IV</Data></Cell>
    <Cell ss:StyleID="s88"><Data ss:Type="String">b, br</Data></Cell>
    <Cell ss:StyleID="s93"><Data ss:Type="String">2; 3</Data></Cell>
    <Cell ss:StyleID="s91"><Data ss:Type="String">V,  T &amp; P; T-E</Data></Cell>
    <Cell ss:StyleID="s88"><Data ss:Type="String">21; 5&lt;</Data></Cell>
    <Cell ss:StyleID="s92"><Data ss:Type="String">PR; S</Data></Cell>
   </Row>
   <Row ss:AutoFitHeight="0">
    <Cell ss:StyleID="s87"><Data ss:Type="String">p-6890</Data></Cell>
    <Cell ss:StyleID="s88"><Data ss:Type="String">Gastric</Data></Cell>
    <Cell ss:StyleID="s88"><Data ss:Type="String">N/A</Data></Cell>
    <Cell ss:StyleID="s88"><Data ss:Type="Number">25</Data></Cell>
    <Cell ss:StyleID="s88"><Data ss:Type="Number">1</Data></Cell>
    <Cell ss:StyleID="s83"><Data ss:Type="String">84/106</Data></Cell>
    <Cell ss:StyleID="s88"><Data ss:Type="String">ID</Data></Cell>
    <Cell ss:StyleID="s88"><Data ss:Type="Number">18</Data></Cell>
    <Cell ss:StyleID="s88"><Data ss:Type="Number">17</Data></Cell>
    <Cell ss:StyleID="s88"><Data ss:Type="Number">2.8</Data></Cell>
    <Cell ss:StyleID="s88"><Data ss:Type="String">ID</Data></Cell>
    <Cell ss:StyleID="s89"/>
    <Cell ss:StyleID="s88"><Data ss:Type="Number">83</Data></Cell>
    <Cell ss:StyleID="s88"><Data ss:Type="String">IV</Data></Cell>
    <Cell ss:StyleID="s88"><Data ss:Type="String">l</Data></Cell>
    <Cell ss:StyleID="s93"><Data ss:Type="Number">1</Data></Cell>
    <Cell ss:StyleID="s88"><Data ss:Type="String">T</Data></Cell>
    <Cell ss:StyleID="s88"><Data ss:Type="Number">14</Data></Cell>
    <Cell ss:StyleID="s92"><Data ss:Type="String">PR</Data></Cell>
   </Row>
   <Row ss:AutoFitHeight="0">
    <Cell ss:StyleID="s87"><Data ss:Type="String">p-104* #2</Data></Cell>
    <Cell ss:StyleID="s88"><Data ss:Type="String">Gastric</Data></Cell>
    <Cell ss:StyleID="s88"><Data ss:Type="String">N/A</Data></Cell>
    <Cell ss:StyleID="s88"><Data ss:Type="Number">50</Data></Cell>
    <Cell ss:StyleID="s88"><Data ss:Type="Number">1</Data></Cell>
    <Cell ss:StyleID="s83"><Data ss:Type="String">19/33</Data></Cell>
    <Cell ss:StyleID="s88"><Data ss:Type="String">ID</Data></Cell>
    <Cell ss:StyleID="s88"><Data ss:Type="Number">1</Data></Cell>
    <Cell ss:StyleID="s88"/>
    <Cell ss:StyleID="s88"><Data ss:Type="Number">4.7</Data></Cell>
    <Cell ss:StyleID="s88"><Data ss:Type="String">ID</Data></Cell>
    <Cell ss:StyleID="s89"/>
    <Cell ss:StyleID="s88"><Data ss:Type="Number">48</Data></Cell>
    <Cell ss:StyleID="s88"><Data ss:Type="String">IIIA</Data></Cell>
    <Cell ss:StyleID="s88"/>
    <Cell ss:StyleID="s93"><Data ss:Type="String">A</Data></Cell>
    <Cell ss:StyleID="s88"><Data ss:Type="String">5-FU, L &amp; MMC</Data></Cell>
    <Cell ss:StyleID="s88"><Data ss:Type="Number">234</Data></Cell>
    <Cell ss:StyleID="s92"><Data ss:Type="String">NED</Data></Cell>
   </Row>
   <Row ss:AutoFitHeight="0">
    <Cell ss:StyleID="s87"><Data ss:Type="String">p-8191</Data></Cell>
    <Cell ss:StyleID="s88"><Data ss:Type="String">Gastric</Data></Cell>
    <Cell ss:StyleID="s88"><Data ss:Type="String">N/A</Data></Cell>
    <Cell ss:StyleID="s88"><Data ss:Type="Number">35</Data></Cell>
    <Cell ss:StyleID="s88"><Data ss:Type="Number">2</Data></Cell>
    <Cell ss:StyleID="s83"><Data ss:Type="String">38/70</Data></Cell>
    <Cell ss:StyleID="s88"><Data ss:Type="String">ID</Data></Cell>
    <Cell ss:StyleID="s88"><Data ss:Type="Number">2</Data></Cell>
    <Cell ss:StyleID="s88"><Data ss:Type="Number">17</Data></Cell>
    <Cell ss:StyleID="s88"><Data ss:Type="Number">3.8</Data></Cell>
    <Cell ss:StyleID="s88"><Data ss:Type="String">ID</Data></Cell>
    <Cell ss:StyleID="s94"><Data ss:Type="String">MACC1,TWIST1</Data></Cell>
    <Cell ss:StyleID="s88"><Data ss:Type="Number">62</Data></Cell>
    <Cell ss:StyleID="s88"><Data ss:Type="String">IIIC </Data></Cell>
    <Cell ss:StyleID="s88"><Data ss:Type="String">o; pl</Data></Cell>
    <Cell ss:StyleID="s93"><Data ss:Type="String">A; 1; 2</Data></Cell>
    <Cell ss:StyleID="s91"><Data ss:Type="String">DDP, 5-FU, L &amp; T; DDP, 5-FU, L, T &amp; P; T-E</Data></Cell>
    <Cell ss:StyleID="s88"><Data ss:Type="String">18; 6; 2</Data></Cell>
    <Cell ss:StyleID="s92"><Data ss:Type="String">NED; PR; PD</Data></Cell>
   </Row>
   <Row ss:AutoFitHeight="0">
    <Cell ss:StyleID="s87"><Data ss:Type="String">p-2</Data></Cell>
    <Cell ss:StyleID="s88"><Data ss:Type="String">Breast</Data></Cell>
    <Cell ss:StyleID="s88"><Data ss:Type="String">-</Data></Cell>
    <Cell ss:StyleID="s88"><Data ss:Type="Number">50</Data></Cell>
    <Cell ss:StyleID="s88"><Data ss:Type="Number">3</Data></Cell>
    <Cell ss:StyleID="s83"><Data ss:Type="String">21/67</Data></Cell>
    <Cell ss:StyleID="s88"><Data ss:Type="String">ID</Data></Cell>
    <Cell ss:StyleID="s88"><Data ss:Type="Number">1</Data></Cell>
    <Cell ss:StyleID="s88"/>
    <Cell ss:StyleID="s88"><Data ss:Type="Number">1.1000000000000001</Data></Cell>
    <Cell ss:StyleID="s88"><Data ss:Type="String">ID</Data></Cell>
    <Cell ss:StyleID="s89"/>
    <Cell ss:StyleID="s88"><Data ss:Type="Number">51</Data></Cell>
    <Cell ss:StyleID="s88"><Data ss:Type="String">IIA</Data></Cell>
    <Cell ss:StyleID="s88"/>
    <Cell ss:StyleID="s93"><Data ss:Type="String">A</Data></Cell>
    <Cell ss:StyleID="s88"><Data ss:Type="String">Cy, D &amp; 5-FU</Data></Cell>
    <Cell ss:StyleID="s88"><Data ss:Type="Number">117</Data></Cell>
    <Cell ss:StyleID="s92"><Data ss:Type="String">NED</Data></Cell>
   </Row>
   <Row ss:AutoFitHeight="0">
    <Cell ss:StyleID="s87"><Data ss:Type="String">p-6</Data></Cell>
    <Cell ss:StyleID="s88"><Data ss:Type="String">Breast</Data></Cell>
    <Cell ss:StyleID="s88"><Data ss:Type="String">-</Data></Cell>
    <Cell ss:StyleID="s88"><Data ss:Type="Number">80</Data></Cell>
    <Cell ss:StyleID="s88"><Data ss:Type="Number">2</Data></Cell>
    <Cell ss:StyleID="s83"><Data ss:Type="String">20/70</Data></Cell>
    <Cell ss:StyleID="s88"><Data ss:Type="String">ID</Data></Cell>
    <Cell ss:StyleID="s88"><Data ss:Type="Number">1</Data></Cell>
    <Cell ss:StyleID="s88"/>
    <Cell ss:StyleID="s88"><Data ss:Type="Number">1.5</Data></Cell>
    <Cell ss:StyleID="s88"><Data ss:Type="String">ID</Data></Cell>
    <Cell ss:StyleID="s89"/>
    <Cell ss:StyleID="s88"><Data ss:Type="Number">63</Data></Cell>
    <Cell ss:StyleID="s88"><Data ss:Type="String">IIIC </Data></Cell>
    <Cell ss:StyleID="s88"><Data ss:Type="String">lu; s </Data></Cell>
    <Cell ss:StyleID="s93"><Data ss:Type="String">A; 1</Data></Cell>
    <Cell ss:StyleID="s91"><Data ss:Type="String">Cy, D, Pac &amp; T; La-C</Data></Cell>
    <Cell ss:StyleID="s88"><Data ss:Type="String">17; 4</Data></Cell>
    <Cell ss:StyleID="s92"><Data ss:Type="String">NED; SD</Data></Cell>
   </Row>
   <Row ss:AutoFitHeight="0">
    <Cell ss:StyleID="s87"><Data ss:Type="String">p-20</Data></Cell>
    <Cell ss:StyleID="s88"><Data ss:Type="String">Breast</Data></Cell>
    <Cell ss:StyleID="s88"><Data ss:Type="String">-</Data></Cell>
    <Cell ss:StyleID="s88"><Data ss:Type="Number">60</Data></Cell>
    <Cell ss:StyleID="s88"><Data ss:Type="Number">1</Data></Cell>
    <Cell ss:StyleID="s83"><Data ss:Type="String">15/22</Data></Cell>
    <Cell ss:StyleID="s88"><Data ss:Type="String">ID</Data></Cell>
    <Cell ss:StyleID="s88"><Data ss:Type="Number">1</Data></Cell>
    <Cell ss:StyleID="s88"/>
    <Cell ss:StyleID="s88"><Data ss:Type="Number">3</Data></Cell>
    <Cell ss:StyleID="s88"><Data ss:Type="String">ID</Data></Cell>
    <Cell ss:StyleID="s89"/>
    <Cell ss:StyleID="s88"><Data ss:Type="Number">42</Data></Cell>
    <Cell ss:StyleID="s88"><Data ss:Type="String">IIB</Data></Cell>
    <Cell ss:StyleID="s88"/>
    <Cell ss:StyleID="s93"><Data ss:Type="String">A</Data></Cell>
    <Cell ss:StyleID="s91"><Data ss:Type="String">Cy, D, Pa, T &amp; Tam</Data></Cell>
    <Cell ss:StyleID="s88"><Data ss:Type="Number">131</Data></Cell>
    <Cell ss:StyleID="s92"><Data ss:Type="String">NED</Data></Cell>
   </Row>
   <Row>
    <Cell ss:StyleID="s87"><Data ss:Type="String">p-22</Data></Cell>
    <Cell ss:StyleID="s88"><Data ss:Type="String">Breast</Data></Cell>
    <Cell ss:StyleID="s88"><Data ss:Type="String">-</Data></Cell>
    <Cell ss:StyleID="s88"><Data ss:Type="Number">40</Data></Cell>
    <Cell ss:StyleID="s88"><Data ss:Type="Number">1</Data></Cell>
    <Cell ss:StyleID="s83"><Data ss:Type="String">29/140</Data></Cell>
    <Cell ss:StyleID="s88"><Data ss:Type="String">ID</Data></Cell>
    <Cell ss:StyleID="s88"><Data ss:Type="Number">1</Data></Cell>
    <Cell ss:StyleID="s88"/>
    <Cell ss:StyleID="s88"><Data ss:Type="Number">1</Data></Cell>
    <Cell ss:StyleID="s88"><Data ss:Type="String">ID</Data></Cell>
    <Cell ss:StyleID="s89"/>
    <Cell ss:StyleID="s88"><Data ss:Type="Number">62</Data></Cell>
    <Cell ss:StyleID="s88"><Data ss:Type="String">IIA</Data></Cell>
    <Cell ss:StyleID="s88"/>
    <Cell ss:StyleID="s93"><Data ss:Type="String">A</Data></Cell>
    <Cell ss:StyleID="s88"><Data ss:Type="String">Ca, Do &amp; T</Data></Cell>
    <Cell ss:StyleID="s88"><Data ss:Type="Number">93</Data></Cell>
    <Cell ss:StyleID="s92"><Data ss:Type="String">NED</Data></Cell>
   </Row>
   <Row ss:AutoFitHeight="0">
    <Cell ss:StyleID="s87"><Data ss:Type="String">p-23</Data></Cell>
    <Cell ss:StyleID="s88"><Data ss:Type="String">Breast</Data></Cell>
    <Cell ss:StyleID="s88"><Data ss:Type="String">-</Data></Cell>
    <Cell ss:StyleID="s88"><Data ss:Type="Number">80</Data></Cell>
    <Cell ss:StyleID="s88"><Data ss:Type="Number">1</Data></Cell>
    <Cell ss:StyleID="s83"><Data ss:Type="String">29/44</Data></Cell>
    <Cell ss:StyleID="s88"><Data ss:Type="String">ID</Data></Cell>
    <Cell ss:StyleID="s88"><Data ss:Type="Number">1</Data></Cell>
    <Cell ss:StyleID="s88"/>
    <Cell ss:StyleID="s88"><Data ss:Type="Number">0.6</Data></Cell>
    <Cell ss:StyleID="s88"><Data ss:Type="String">ID</Data></Cell>
    <Cell ss:StyleID="s89"/>
    <Cell ss:StyleID="s88"><Data ss:Type="Number">23</Data></Cell>
    <Cell ss:StyleID="s88"><Data ss:Type="String">LR</Data></Cell>
    <Cell ss:StyleID="s88"/>
    <Cell ss:StyleID="s93"><Data ss:Type="String">A</Data></Cell>
    <Cell ss:StyleID="s88"><Data ss:Type="String">Cy, D, Pa &amp; T</Data></Cell>
    <Cell ss:StyleID="s88"><Data ss:Type="Number">70</Data></Cell>
    <Cell ss:StyleID="s92"><Data ss:Type="String">NED</Data></Cell>
   </Row>
   <Row ss:AutoFitHeight="0">
    <Cell ss:StyleID="s87"><Data ss:Type="String">p-108* #2</Data></Cell>
    <Cell ss:StyleID="s88"><Data ss:Type="String">Breast</Data></Cell>
    <Cell ss:StyleID="s88"><Data ss:Type="String">-</Data></Cell>
    <Cell ss:StyleID="s88"><Data ss:Type="Number">80</Data></Cell>
    <Cell ss:StyleID="s88"><Data ss:Type="Number">6</Data></Cell>
    <Cell ss:StyleID="s83"><Data ss:Type="String">22/20</Data></Cell>
    <Cell ss:StyleID="s88"><Data ss:Type="String">ID</Data></Cell>
    <Cell ss:StyleID="s88"><Data ss:Type="Number">1</Data></Cell>
    <Cell ss:StyleID="s88"/>
    <Cell ss:StyleID="s88"><Data ss:Type="Number">2.1</Data></Cell>
    <Cell ss:StyleID="s88"><Data ss:Type="String">ID</Data></Cell>
    <Cell ss:StyleID="s89"><Data ss:Type="String">HIST1H3B, MAK</Data></Cell>
    <Cell ss:StyleID="s88"><Data ss:Type="Number">62</Data></Cell>
    <Cell ss:StyleID="s88"><Data ss:Type="String">LR</Data></Cell>
    <Cell ss:StyleID="s88"/>
    <Cell ss:StyleID="s93"><Data ss:Type="String">A</Data></Cell>
    <Cell ss:StyleID="s88"><Data ss:Type="String">Cy, D, Pa &amp; T</Data></Cell>
    <Cell ss:StyleID="s88"><Data ss:Type="Number">58</Data></Cell>
    <Cell ss:StyleID="s92"><Data ss:Type="String">NED</Data></Cell>
   </Row>
   <Row ss:AutoFitHeight="0">
    <Cell ss:StyleID="s87"><Data ss:Type="String">p-114*</Data></Cell>
    <Cell ss:StyleID="s88"><Data ss:Type="String">Breast</Data></Cell>
    <Cell ss:StyleID="s88"><Data ss:Type="String">-</Data></Cell>
    <Cell ss:StyleID="s88"><Data ss:Type="Number">90</Data></Cell>
    <Cell ss:StyleID="s88"><Data ss:Type="Number">3</Data></Cell>
    <Cell ss:StyleID="s83"><Data ss:Type="String">39/25</Data></Cell>
    <Cell ss:StyleID="s88"><Data ss:Type="String">ID</Data></Cell>
    <Cell ss:StyleID="s88"><Data ss:Type="Number">3</Data></Cell>
    <Cell ss:StyleID="s88"><Data ss:Type="Number">17</Data></Cell>
    <Cell ss:StyleID="s88"><Data ss:Type="Number">0.7</Data></Cell>
    <Cell ss:StyleID="s88"><Data ss:Type="String">ID</Data></Cell>
    <Cell ss:StyleID="s89"><Data ss:Type="String">MAPK7, MSI2</Data></Cell>
    <Cell ss:StyleID="s88"><Data ss:Type="Number">53</Data></Cell>
    <Cell ss:StyleID="s88"><Data ss:Type="String">IIA</Data></Cell>
    <Cell ss:StyleID="s88"/>
    <Cell ss:StyleID="s93"><Data ss:Type="String">A</Data></Cell>
    <Cell ss:StyleID="s88"><Data ss:Type="String">Cy, D, Pa &amp; T</Data></Cell>
    <Cell ss:StyleID="s88"><Data ss:Type="Number">125</Data></Cell>
    <Cell ss:StyleID="s92"><Data ss:Type="String">NED</Data></Cell>
   </Row>
   <Row ss:AutoFitHeight="0">
    <Cell ss:StyleID="s87"><Data ss:Type="String">p-216</Data></Cell>
    <Cell ss:StyleID="s88"><Data ss:Type="String">Breast</Data></Cell>
    <Cell ss:StyleID="s88"><Data ss:Type="String">-</Data></Cell>
    <Cell ss:StyleID="s88"><Data ss:Type="Number">60</Data></Cell>
    <Cell ss:StyleID="s88"><Data ss:Type="Number">3</Data></Cell>
    <Cell ss:StyleID="s83"><Data ss:Type="String">23/27</Data></Cell>
    <Cell ss:StyleID="s88"><Data ss:Type="String">ID</Data></Cell>
    <Cell ss:StyleID="s88"><Data ss:Type="Number">1</Data></Cell>
    <Cell ss:StyleID="s88"/>
    <Cell ss:StyleID="s88"><Data ss:Type="Number">0.7</Data></Cell>
    <Cell ss:StyleID="s88"><Data ss:Type="String">ID</Data></Cell>
    <Cell ss:StyleID="s89"><Data ss:Type="String">EIF3H</Data></Cell>
    <Cell ss:StyleID="s88"><Data ss:Type="Number">42</Data></Cell>
    <Cell ss:StyleID="s88"><Data ss:Type="String">IA</Data></Cell>
    <Cell ss:StyleID="s88"/>
    <Cell ss:StyleID="s93"><Data ss:Type="String">A</Data></Cell>
    <Cell ss:StyleID="s88"><Data ss:Type="String">Cy, D, Pa &amp; T</Data></Cell>
    <Cell ss:StyleID="s88"><Data ss:Type="Number">18</Data></Cell>
    <Cell ss:StyleID="s92"><Data ss:Type="String">NED</Data></Cell>
   </Row>
   <Row ss:AutoFitHeight="0">
    <Cell ss:StyleID="s87"><Data ss:Type="String">p-5 #4</Data></Cell>
    <Cell ss:StyleID="s88"><Data ss:Type="String">Breast</Data></Cell>
    <Cell ss:StyleID="s88"><Data ss:Type="String">+</Data></Cell>
    <Cell ss:StyleID="s88"><Data ss:Type="Number">30</Data></Cell>
    <Cell ss:StyleID="s88"><Data ss:Type="Number">3</Data></Cell>
    <Cell ss:StyleID="s83"><Data ss:Type="String">16/32</Data></Cell>
    <Cell ss:StyleID="s88"><Data ss:Type="String">ID</Data></Cell>
    <Cell ss:StyleID="s88"><Data ss:Type="Number">1</Data></Cell>
    <Cell ss:StyleID="s88"/>
    <Cell ss:StyleID="s88"><Data ss:Type="Number">1.5</Data></Cell>
    <Cell ss:StyleID="s88"><Data ss:Type="String">ID</Data></Cell>
    <Cell ss:StyleID="s89"><Data ss:Type="String">MSI2,PPM1D, RPS6KB1</Data></Cell>
    <Cell ss:StyleID="s88"><Data ss:Type="Number">82</Data></Cell>
    <Cell ss:StyleID="s88"><Data ss:Type="String">IIB</Data></Cell>
    <Cell ss:StyleID="s88"/>
    <Cell ss:StyleID="s93"><Data ss:Type="String">A</Data></Cell>
    <Cell ss:StyleID="s88"><Data ss:Type="String">Cy, M, 5-FU &amp; T</Data></Cell>
    <Cell ss:StyleID="s88"><Data ss:Type="Number">49</Data></Cell>
    <Cell ss:StyleID="s92"><Data ss:Type="String">NED</Data></Cell>
   </Row>
   <Row ss:AutoFitHeight="0">
    <Cell ss:StyleID="s87"><Data ss:Type="String">m-12</Data></Cell>
    <Cell ss:StyleID="s88"><Data ss:Type="String">Breast</Data></Cell>
    <Cell ss:StyleID="s88"><Data ss:Type="String">+</Data></Cell>
    <Cell ss:StyleID="s88"><Data ss:Type="Number">75</Data></Cell>
    <Cell ss:StyleID="s88"><Data ss:Type="Number">2</Data></Cell>
    <Cell ss:StyleID="s83"><Data ss:Type="String">16/14</Data></Cell>
    <Cell ss:StyleID="s88"><Data ss:Type="String">ID</Data></Cell>
    <Cell ss:StyleID="s88"><Data ss:Type="Number">4</Data></Cell>
    <Cell ss:StyleID="s88"><Data ss:Type="Number">17</Data></Cell>
    <Cell ss:StyleID="s88"><Data ss:Type="Number">4.8</Data></Cell>
    <Cell ss:StyleID="s88"><Data ss:Type="String">ID</Data></Cell>
    <Cell ss:StyleID="s95"><ss:Data ss:Type="String"
      xmlns="http://www.w3.org/TR/REC-html40"><I><Font html:Color="#000000">ADRM1,</Font><Font
        html:Color="#000000"> HLF, MAP2K3</Font></I></ss:Data></Cell>
    <Cell ss:StyleID="s88"><Data ss:Type="Number">38</Data></Cell>
    <Cell ss:StyleID="s88"><Data ss:Type="String">IV</Data></Cell>
    <Cell ss:StyleID="s88"><Data ss:Type="String">br</Data></Cell>
    <Cell ss:StyleID="s93"><Data ss:Type="String">1; 2; 3; 5; 6</Data></Cell>
    <Cell ss:StyleID="s91"><ss:Data ss:Type="String"
      xmlns="http://www.w3.org/TR/REC-html40"><Font html:Color="#000000">La-C</Font><Font
       html:Color="#000000">; </Font><Font html:Color="#000000">V &amp; T; Ca &amp; T; T-E; N</Font></ss:Data></Cell>
    <Cell ss:StyleID="s88"><Data ss:Type="String">17; 3; 3; 24; 1&lt;</Data></Cell>
    <Cell ss:StyleID="s92"><Data ss:Type="String">SD; PD; SD; PR; SD</Data></Cell>
   </Row>
   <Row ss:AutoFitHeight="0">
    <Cell ss:StyleID="s87"><Data ss:Type="String">p-13</Data></Cell>
    <Cell ss:StyleID="s88"><Data ss:Type="String">Breast</Data></Cell>
    <Cell ss:StyleID="s88"><Data ss:Type="String">+</Data></Cell>
    <Cell ss:StyleID="s88"><Data ss:Type="Number">20</Data></Cell>
    <Cell ss:StyleID="s88"><Data ss:Type="Number">1</Data></Cell>
    <Cell ss:StyleID="s83"><Data ss:Type="String">19/44</Data></Cell>
    <Cell ss:StyleID="s88"><Data ss:Type="String">ID</Data></Cell>
    <Cell ss:StyleID="s88"><Data ss:Type="Number">1</Data></Cell>
    <Cell ss:StyleID="s88"/>
    <Cell ss:StyleID="s88"><Data ss:Type="Number">1.4</Data></Cell>
    <Cell ss:StyleID="s88"><Data ss:Type="String">ID</Data></Cell>
    <Cell ss:StyleID="s89"/>
    <Cell ss:StyleID="s88"><Data ss:Type="Number">44</Data></Cell>
    <Cell ss:StyleID="s88"><Data ss:Type="String">IIA</Data></Cell>
    <Cell ss:StyleID="s88"/>
    <Cell ss:StyleID="s93"><Data ss:Type="String">A</Data></Cell>
    <Cell ss:StyleID="s88"><Data ss:Type="String">Cy, D, Pa, T &amp; Tam</Data></Cell>
    <Cell ss:StyleID="s88"><Data ss:Type="Number">45</Data></Cell>
    <Cell ss:StyleID="s92"><Data ss:Type="String">NED</Data></Cell>
   </Row>
   <Row ss:AutoFitHeight="0">
    <Cell ss:StyleID="s87"><Data ss:Type="String">p-27</Data></Cell>
    <Cell ss:StyleID="s88"><Data ss:Type="String">Breast</Data></Cell>
    <Cell ss:StyleID="s88"><Data ss:Type="String">+</Data></Cell>
    <Cell ss:StyleID="s88"><Data ss:Type="Number">80</Data></Cell>
    <Cell ss:StyleID="s88"><Data ss:Type="Number">1</Data></Cell>
    <Cell ss:StyleID="s83"><Data ss:Type="String">29/28</Data></Cell>
    <Cell ss:StyleID="s88"><Data ss:Type="String">ID</Data></Cell>
    <Cell ss:StyleID="s88"><Data ss:Type="Number">1</Data></Cell>
    <Cell ss:StyleID="s96"/>
    <Cell ss:StyleID="s88"><Data ss:Type="Number">0.8</Data></Cell>
    <Cell ss:StyleID="s88"><Data ss:Type="String">ID</Data></Cell>
    <Cell ss:StyleID="s97"/>
    <Cell ss:StyleID="s88"><Data ss:Type="Number">47</Data></Cell>
    <Cell ss:StyleID="s88"><Data ss:Type="String">IIA</Data></Cell>
    <Cell ss:StyleID="s96"/>
    <Cell ss:StyleID="s88"><Data ss:Type="String">A</Data></Cell>
    <Cell ss:StyleID="s88"><Data ss:Type="String">Cy, D, Pa, T, Tam &amp; Le</Data></Cell>
    <Cell ss:StyleID="s88"><Data ss:Type="Number">63</Data></Cell>
    <Cell ss:StyleID="s92"><Data ss:Type="String">NED</Data></Cell>
   </Row>
   <Row ss:AutoFitHeight="0">
    <Cell ss:StyleID="s87"><Data ss:Type="String">p-29* #3</Data></Cell>
    <Cell ss:StyleID="s88"><Data ss:Type="String">Breast</Data></Cell>
    <Cell ss:StyleID="s88"><Data ss:Type="String">+</Data></Cell>
    <Cell ss:StyleID="s88"><Data ss:Type="Number">80</Data></Cell>
    <Cell ss:StyleID="s88"><Data ss:Type="Number">3</Data></Cell>
    <Cell ss:StyleID="s83"><Data ss:Type="String">30/25</Data></Cell>
    <Cell ss:StyleID="s88"><Data ss:Type="String">ID</Data></Cell>
    <Cell ss:StyleID="s88"><Data ss:Type="Number">7</Data></Cell>
    <Cell ss:StyleID="s88"><Data ss:Type="String">10; 17; 20</Data></Cell>
    <Cell ss:StyleID="s88"><Data ss:Type="Number">8.6</Data></Cell>
    <Cell ss:StyleID="s88"><Data ss:Type="String">ID</Data></Cell>
    <Cell ss:StyleID="s89"><Data ss:Type="String">PPM1D,RPS6KB1</Data></Cell>
    <Cell ss:StyleID="s88"><Data ss:Type="Number">66</Data></Cell>
    <Cell ss:StyleID="s88"><Data ss:Type="String">IV</Data></Cell>
    <Cell ss:StyleID="s88"><Data ss:Type="String">b</Data></Cell>
    <Cell ss:StyleID="s88"><Data ss:Type="String">1; 3</Data></Cell>
    <Cell ss:StyleID="s91"><Data ss:Type="String">Pa &amp; T;  Pa, T &amp; P</Data></Cell>
    <Cell ss:StyleID="s88"><Data ss:Type="String">29; 3</Data></Cell>
    <Cell ss:StyleID="s92"><Data ss:Type="String">NED; SD</Data></Cell>
   </Row>
   <Row ss:AutoFitHeight="0">
    <Cell ss:StyleID="s87"><Data ss:Type="String">p-30</Data></Cell>
    <Cell ss:StyleID="s88"><Data ss:Type="String">Breast</Data></Cell>
    <Cell ss:StyleID="s88"><Data ss:Type="String">+</Data></Cell>
    <Cell ss:StyleID="s88"><Data ss:Type="Number">80</Data></Cell>
    <Cell ss:StyleID="s88"><Data ss:Type="Number">2</Data></Cell>
    <Cell ss:StyleID="s83"><Data ss:Type="String">12/21</Data></Cell>
    <Cell ss:StyleID="s88"><Data ss:Type="String">ID </Data></Cell>
    <Cell ss:StyleID="s88"><Data ss:Type="Number">1</Data></Cell>
    <Cell ss:StyleID="s96"/>
    <Cell ss:StyleID="s88"><Data ss:Type="Number">1.1000000000000001</Data></Cell>
    <Cell ss:StyleID="s88"><Data ss:Type="String">ID</Data></Cell>
    <Cell ss:StyleID="s96"/>
    <Cell ss:StyleID="s88"><Data ss:Type="Number">72</Data></Cell>
    <Cell ss:StyleID="s88"><Data ss:Type="String">IA</Data></Cell>
    <Cell ss:StyleID="s88"/>
    <Cell ss:StyleID="s88"><Data ss:Type="String">A</Data></Cell>
    <Cell ss:StyleID="s88"><Data ss:Type="String">Cy, D, Pa, T, Tam &amp; Le</Data></Cell>
    <Cell ss:StyleID="s88"><Data ss:Type="Number">40</Data></Cell>
    <Cell ss:StyleID="s92"><Data ss:Type="String">NED</Data></Cell>
   </Row>
   <Row ss:AutoFitHeight="0">
    <Cell ss:StyleID="s87"><Data ss:Type="String">p-33 #4</Data></Cell>
    <Cell ss:StyleID="s88"><Data ss:Type="String">Breast</Data></Cell>
    <Cell ss:StyleID="s88"><Data ss:Type="String">+</Data></Cell>
    <Cell ss:StyleID="s88"><Data ss:Type="Number">30</Data></Cell>
    <Cell ss:StyleID="s88"><Data ss:Type="Number">1</Data></Cell>
    <Cell ss:StyleID="s83"><Data ss:Type="String">26/36</Data></Cell>
    <Cell ss:StyleID="s88"><Data ss:Type="String">ID</Data></Cell>
    <Cell ss:StyleID="s88"><Data ss:Type="Number">1</Data></Cell>
    <Cell ss:StyleID="s88"/>
    <Cell ss:StyleID="s88"><Data ss:Type="Number">1.4</Data></Cell>
    <Cell ss:StyleID="s88"><Data ss:Type="String">ID </Data></Cell>
    <Cell ss:StyleID="s89"/>
    <Cell ss:StyleID="s88"><Data ss:Type="Number">82</Data></Cell>
    <Cell ss:StyleID="s88"><Data ss:Type="String">IIB</Data></Cell>
    <Cell ss:StyleID="s88"/>
    <Cell ss:StyleID="s88"><Data ss:Type="String">A</Data></Cell>
    <Cell ss:StyleID="s88"><Data ss:Type="String">Cy, M, 5-FU &amp; T</Data></Cell>
    <Cell ss:StyleID="s88"><Data ss:Type="Number">49</Data></Cell>
    <Cell ss:StyleID="s92"><Data ss:Type="String">NED</Data></Cell>
   </Row>
   <Row ss:AutoFitHeight="0">
    <Cell ss:StyleID="s87"><Data ss:Type="String">p-112</Data></Cell>
    <Cell ss:StyleID="s88"><Data ss:Type="String">Breast</Data></Cell>
    <Cell ss:StyleID="s88"><Data ss:Type="String">+</Data></Cell>
    <Cell ss:StyleID="s88"><Data ss:Type="Number">35</Data></Cell>
    <Cell ss:StyleID="s88"><Data ss:Type="Number">2</Data></Cell>
    <Cell ss:StyleID="s83"><Data ss:Type="String">17/51</Data></Cell>
    <Cell ss:StyleID="s88"><Data ss:Type="String">ID </Data></Cell>
    <Cell ss:StyleID="s88"><Data ss:Type="Number">1</Data></Cell>
    <Cell ss:StyleID="s88"/>
    <Cell ss:StyleID="s88"><Data ss:Type="Number">1.3</Data></Cell>
    <Cell ss:StyleID="s88"><Data ss:Type="String">ID</Data></Cell>
    <Cell ss:StyleID="s89"/>
    <Cell ss:StyleID="s88"><Data ss:Type="Number">40</Data></Cell>
    <Cell ss:StyleID="s88"><Data ss:Type="String">IIA</Data></Cell>
    <Cell ss:StyleID="s88"/>
    <Cell ss:StyleID="s88"><Data ss:Type="String">A</Data></Cell>
    <Cell ss:StyleID="s88"><Data ss:Type="String">Cy, D, Tam &amp; Le</Data></Cell>
    <Cell ss:StyleID="s88"><Data ss:Type="Number">148</Data></Cell>
    <Cell ss:StyleID="s92"><Data ss:Type="String">NED</Data></Cell>
   </Row>
   <Row ss:AutoFitHeight="0">
    <Cell ss:StyleID="s87"><Data ss:Type="String">p-203</Data></Cell>
    <Cell ss:StyleID="s88"><Data ss:Type="String">Breast</Data></Cell>
    <Cell ss:StyleID="s88"><Data ss:Type="String">+</Data></Cell>
    <Cell ss:StyleID="s88"><Data ss:Type="Number">60</Data></Cell>
    <Cell ss:StyleID="s88"><Data ss:Type="Number">7</Data></Cell>
    <Cell ss:StyleID="s83"><Data ss:Type="String">21/24</Data></Cell>
    <Cell ss:StyleID="s88"><Data ss:Type="String">ID</Data></Cell>
    <Cell ss:StyleID="s88"><Data ss:Type="Number">1</Data></Cell>
    <Cell ss:StyleID="s88"/>
    <Cell ss:StyleID="s88"><Data ss:Type="Number">0.6</Data></Cell>
    <Cell ss:StyleID="s88"><Data ss:Type="String">ID</Data></Cell>
    <Cell ss:StyleID="s89"><Data ss:Type="String">HLF,IGF1R, PPM1D,RPS6KB1, SPOP</Data></Cell>
    <Cell ss:StyleID="s88"><Data ss:Type="Number">40</Data></Cell>
    <Cell ss:StyleID="s88"><Data ss:Type="String">IIB</Data></Cell>
    <Cell ss:StyleID="s88"/>
    <Cell ss:StyleID="s88"><Data ss:Type="String">A</Data></Cell>
    <Cell ss:StyleID="s88"><Data ss:Type="String">Cy, D, Pa, T &amp; Tam</Data></Cell>
    <Cell ss:StyleID="s88"><Data ss:Type="Number">75</Data></Cell>
    <Cell ss:StyleID="s92"><Data ss:Type="String">NED</Data></Cell>
   </Row>
   <Row ss:AutoFitHeight="0">
    <Cell ss:StyleID="s87"><Data ss:Type="String">p-204</Data></Cell>
    <Cell ss:StyleID="s88"><Data ss:Type="String">Breast</Data></Cell>
    <Cell ss:StyleID="s88"><Data ss:Type="String">+ </Data></Cell>
    <Cell ss:StyleID="s88"><Data ss:Type="Number">50</Data></Cell>
    <Cell ss:StyleID="s88"><Data ss:Type="Number">4</Data></Cell>
    <Cell ss:StyleID="s83"><Data ss:Type="String">13/9</Data></Cell>
    <Cell ss:StyleID="s88"><Data ss:Type="String">ID</Data></Cell>
    <Cell ss:StyleID="s88"><Data ss:Type="Number">1</Data></Cell>
    <Cell ss:StyleID="s88"/>
    <Cell ss:StyleID="s88"><Data ss:Type="Number">0.3</Data></Cell>
    <Cell ss:StyleID="s88"><Data ss:Type="String">ID </Data></Cell>
    <Cell ss:StyleID="s94"><ss:Data ss:Type="String"
      xmlns="http://www.w3.org/TR/REC-html40"><I><Font html:Color="#000000">CCND1</Font></I><Font
       html:Color="#000000">,</Font><I><Font html:Color="#000000"> CTTN</Font></I><Font
       html:Color="#000000">,</Font><I><Font html:Color="#000000"> FGF19</Font></I><Font
       html:Color="#000000">,</Font><I><Font html:Color="#000000">FGF3</Font></I><Font
       html:Color="#000000">,</Font><I><Font html:Color="#000000">FGF4</Font></I><Font
       html:Color="#000000">,</Font><I><Font html:Color="#000000">TSHZ2</Font></I><Font
       html:Color="#000000">, </Font><I><Font html:Color="#000000">ZNF217</Font></I></ss:Data></Cell>
    <Cell ss:StyleID="s88"><Data ss:Type="Number">69</Data></Cell>
    <Cell ss:StyleID="s88"><Data ss:Type="String">IIIA</Data></Cell>
    <Cell ss:StyleID="s88"/>
    <Cell ss:StyleID="s88"><Data ss:Type="String">A</Data></Cell>
    <Cell ss:StyleID="s88"><Data ss:Type="String">Cy, D, Pa, T, Tam &amp; Le</Data></Cell>
    <Cell ss:StyleID="s88"><Data ss:Type="Number">89</Data></Cell>
    <Cell ss:StyleID="s92"><Data ss:Type="String">NED</Data></Cell>
   </Row>
   <Row ss:AutoFitHeight="0">
    <Cell ss:StyleID="s87"><Data ss:Type="String">p-205</Data></Cell>
    <Cell ss:StyleID="s88"><Data ss:Type="String">Breast</Data></Cell>
    <Cell ss:StyleID="s88"><Data ss:Type="String">+</Data></Cell>
    <Cell ss:StyleID="s88"><Data ss:Type="Number">25</Data></Cell>
    <Cell ss:StyleID="s88"><Data ss:Type="Number">1</Data></Cell>
    <Cell ss:StyleID="s83"><Data ss:Type="String">9/12</Data></Cell>
    <Cell ss:StyleID="s88"><Data ss:Type="String">ID </Data></Cell>
    <Cell ss:StyleID="s88"><Data ss:Type="Number">1</Data></Cell>
    <Cell ss:StyleID="s88"/>
    <Cell ss:StyleID="s88"><Data ss:Type="Number">1</Data></Cell>
    <Cell ss:StyleID="s88"><Data ss:Type="String">ID </Data></Cell>
    <Cell ss:StyleID="s89"/>
    <Cell ss:StyleID="s88"><Data ss:Type="Number">57</Data></Cell>
    <Cell ss:StyleID="s88"><Data ss:Type="String">IIIA</Data></Cell>
    <Cell ss:StyleID="s88"/>
    <Cell ss:StyleID="s88"><Data ss:Type="String">N</Data></Cell>
    <Cell ss:StyleID="s88"><Data ss:Type="String">Cy, D, Pa, T, Tam &amp; Le</Data></Cell>
    <Cell ss:StyleID="s88"><Data ss:Type="Number">46</Data></Cell>
    <Cell ss:StyleID="s92"><Data ss:Type="String">NED</Data></Cell>
   </Row>
   <Row>
    <Cell ss:StyleID="s87"><Data ss:Type="String">p-217</Data></Cell>
    <Cell ss:StyleID="s88"><Data ss:Type="String">Breast </Data></Cell>
    <Cell ss:StyleID="s88"><Data ss:Type="String">+ </Data></Cell>
    <Cell ss:StyleID="s88"><Data ss:Type="Number">10</Data></Cell>
    <Cell ss:StyleID="s88"><Data ss:Type="Number">1</Data></Cell>
    <Cell ss:StyleID="s83"><Data ss:Type="String">20/37</Data></Cell>
    <Cell ss:StyleID="s88"><Data ss:Type="String">ID</Data></Cell>
    <Cell ss:StyleID="s88"><Data ss:Type="Number">1</Data></Cell>
    <Cell ss:StyleID="s88"/>
    <Cell ss:StyleID="s88"><Data ss:Type="Number">0.3</Data></Cell>
    <Cell ss:StyleID="s88"><Data ss:Type="String">ID </Data></Cell>
    <Cell ss:StyleID="s89"/>
    <Cell ss:StyleID="s88"><Data ss:Type="Number">63</Data></Cell>
    <Cell ss:StyleID="s88"><Data ss:Type="String">IV</Data></Cell>
    <Cell ss:StyleID="s88"><Data ss:Type="String">s</Data></Cell>
    <Cell ss:StyleID="s88"><Data ss:Type="Number">2</Data></Cell>
    <Cell ss:StyleID="s88"><Data ss:Type="String">V&amp;T</Data></Cell>
    <Cell ss:StyleID="s88"><Data ss:Type="Number">110</Data></Cell>
    <Cell ss:StyleID="s92"><Data ss:Type="String">NED</Data></Cell>
   </Row>
   <Row>
    <Cell ss:StyleID="s87"><Data ss:Type="String">p-102* #1</Data></Cell>
    <Cell ss:StyleID="s88"><Data ss:Type="String">Breast</Data></Cell>
    <Cell ss:StyleID="s88"><Data ss:Type="String">?</Data></Cell>
    <Cell ss:StyleID="s88"><Data ss:Type="Number">50</Data></Cell>
    <Cell ss:StyleID="s88"><Data ss:Type="Number">1</Data></Cell>
    <Cell ss:StyleID="s83"><Data ss:Type="String">8/22</Data></Cell>
    <Cell ss:StyleID="s88"><Data ss:Type="String">ID</Data></Cell>
    <Cell ss:StyleID="s88"><Data ss:Type="Number">1</Data></Cell>
    <Cell ss:StyleID="s88"/>
    <Cell ss:StyleID="s88"><Data ss:Type="Number">1.6</Data></Cell>
    <Cell ss:StyleID="s88"><Data ss:Type="String">ID </Data></Cell>
    <Cell ss:StyleID="s89"/>
    <Cell ss:StyleID="s88"><Data ss:Type="Number">28</Data></Cell>
    <Cell ss:StyleID="s88"><Data ss:Type="String">IA</Data></Cell>
    <Cell ss:StyleID="s88"/>
    <Cell ss:StyleID="s88"/>
    <Cell ss:StyleID="s88"/>
    <Cell ss:StyleID="s88"><Data ss:Type="Number">49</Data></Cell>
    <Cell ss:StyleID="s92"><Data ss:Type="String">NED</Data></Cell>
   </Row>
   <Row ss:AutoFitHeight="0">
    <Cell ss:StyleID="s87"><Data ss:Type="String">p-16 </Data></Cell>
    <Cell ss:StyleID="s88"><Data ss:Type="String">Breast </Data></Cell>
    <Cell ss:StyleID="s88"><Data ss:Type="String">- </Data></Cell>
    <Cell ss:StyleID="s88"><Data ss:Type="Number">50</Data></Cell>
    <Cell ss:StyleID="s88"><Data ss:Type="Number">0</Data></Cell>
    <Cell ss:StyleID="s83"><Data ss:Type="String">15/51</Data></Cell>
    <Cell ss:StyleID="s88"><Data ss:Type="String">n/a </Data></Cell>
    <Cell ss:StyleID="s88"><Data ss:Type="Number">1</Data></Cell>
    <Cell ss:StyleID="s88"/>
    <Cell ss:StyleID="s88"><Data ss:Type="Number">0.6</Data></Cell>
    <Cell ss:StyleID="s88"><Data ss:Type="String">n/a </Data></Cell>
    <Cell ss:StyleID="s89"/>
    <Cell ss:StyleID="s88"><Data ss:Type="Number">67</Data></Cell>
    <Cell ss:StyleID="s88"><Data ss:Type="String">IIA</Data></Cell>
    <Cell ss:StyleID="s88"/>
    <Cell ss:StyleID="s88"><Data ss:Type="String">A</Data></Cell>
    <Cell ss:StyleID="s88"><Data ss:Type="String">Cy, D, Pa &amp; T</Data></Cell>
    <Cell ss:StyleID="s88"><Data ss:Type="Number">126</Data></Cell>
    <Cell ss:StyleID="s92"><Data ss:Type="String">NED</Data></Cell>
   </Row>
   <Row ss:AutoFitHeight="0">
    <Cell ss:StyleID="s87"><Data ss:Type="String">p-21 </Data></Cell>
    <Cell ss:StyleID="s88"><Data ss:Type="String">Breast</Data></Cell>
    <Cell ss:StyleID="s88"><Data ss:Type="String">- </Data></Cell>
    <Cell ss:StyleID="s88"><Data ss:Type="Number">35</Data></Cell>
    <Cell ss:StyleID="s88"><Data ss:Type="Number">2</Data></Cell>
    <Cell ss:StyleID="s83"><Data ss:Type="String">9/10</Data></Cell>
    <Cell ss:StyleID="s88"><Data ss:Type="String">n/a </Data></Cell>
    <Cell ss:StyleID="s88"><Data ss:Type="Number">1</Data></Cell>
    <Cell ss:StyleID="s88"/>
    <Cell ss:StyleID="s88"><Data ss:Type="Number">1.5</Data></Cell>
    <Cell ss:StyleID="s88"><Data ss:Type="String">n/a </Data></Cell>
    <Cell ss:StyleID="s89"><Data ss:Type="String">MYC</Data></Cell>
    <Cell ss:StyleID="s88"><Data ss:Type="Number">53</Data></Cell>
    <Cell ss:StyleID="s88"><Data ss:Type="String">IIB</Data></Cell>
    <Cell ss:StyleID="s88"/>
    <Cell ss:StyleID="s88"><Data ss:Type="String">A</Data></Cell>
    <Cell ss:StyleID="s88"><Data ss:Type="String">Cy, D, Pa &amp; T</Data></Cell>
    <Cell ss:StyleID="s88"><Data ss:Type="Number">65</Data></Cell>
    <Cell ss:StyleID="s92"><Data ss:Type="String">NED</Data></Cell>
   </Row>
   <Row>
    <Cell ss:StyleID="s87"><Data ss:Type="String">p-25 </Data></Cell>
    <Cell ss:StyleID="s88"><Data ss:Type="String">Breast</Data></Cell>
    <Cell ss:StyleID="s88"><Data ss:Type="String">-</Data></Cell>
    <Cell ss:StyleID="s88"><Data ss:Type="Number">40</Data></Cell>
    <Cell ss:StyleID="s88"><Data ss:Type="Number">3</Data></Cell>
    <Cell ss:StyleID="s83"><Data ss:Type="String">15/21</Data></Cell>
    <Cell ss:StyleID="s88"><Data ss:Type="String">n/a </Data></Cell>
    <Cell ss:StyleID="s88"><Data ss:Type="Number">1</Data></Cell>
    <Cell ss:StyleID="s88"/>
    <Cell ss:StyleID="s88"><Data ss:Type="Number">0.2</Data></Cell>
    <Cell ss:StyleID="s88"><Data ss:Type="String">n/a </Data></Cell>
    <Cell ss:StyleID="s89"><Data ss:Type="String">NF1</Data></Cell>
    <Cell ss:StyleID="s88"><Data ss:Type="Number">39</Data></Cell>
    <Cell ss:StyleID="s88"><Data ss:Type="String">IIB</Data></Cell>
    <Cell ss:StyleID="s88"/>
    <Cell ss:StyleID="s88"><Data ss:Type="String">A</Data></Cell>
    <Cell ss:StyleID="s88"><Data ss:Type="String">Ca, Do &amp; T</Data></Cell>
    <Cell ss:StyleID="s88"><Data ss:Type="Number">82</Data></Cell>
    <Cell ss:StyleID="s92"><Data ss:Type="String">NED</Data></Cell>
   </Row>
   <Row ss:AutoFitHeight="0">
    <Cell ss:StyleID="s87"><Data ss:Type="String">p-28 </Data></Cell>
    <Cell ss:StyleID="s88"><Data ss:Type="String">Breast </Data></Cell>
    <Cell ss:StyleID="s88"><Data ss:Type="String">- </Data></Cell>
    <Cell ss:StyleID="s88"><Data ss:Type="Number">90</Data></Cell>
    <Cell ss:StyleID="s88"><Data ss:Type="Number">0</Data></Cell>
    <Cell ss:StyleID="s83"><Data ss:Type="String">12/15</Data></Cell>
    <Cell ss:StyleID="s88"><Data ss:Type="String">n/a </Data></Cell>
    <Cell ss:StyleID="s88"><Data ss:Type="Number">1</Data></Cell>
    <Cell ss:StyleID="s88"/>
    <Cell ss:StyleID="s88"><Data ss:Type="Number">1.1000000000000001</Data></Cell>
    <Cell ss:StyleID="s88"><Data ss:Type="String">n/a </Data></Cell>
    <Cell ss:StyleID="s89"/>
    <Cell ss:StyleID="s88"><Data ss:Type="Number">42</Data></Cell>
    <Cell ss:StyleID="s88"><Data ss:Type="String">IA</Data></Cell>
    <Cell ss:StyleID="s88"/>
    <Cell ss:StyleID="s88"><Data ss:Type="String">A</Data></Cell>
    <Cell ss:StyleID="s88"><Data ss:Type="String">Cy, D, Pa &amp; T</Data></Cell>
    <Cell ss:StyleID="s88"><Data ss:Type="Number">63</Data></Cell>
    <Cell ss:StyleID="s92"><Data ss:Type="String">NED</Data></Cell>
   </Row>
   <Row ss:AutoFitHeight="0">
    <Cell ss:StyleID="s87"><Data ss:Type="String">p-106 </Data></Cell>
    <Cell ss:StyleID="s88"><Data ss:Type="String">Breast </Data></Cell>
    <Cell ss:StyleID="s88"><Data ss:Type="String">-</Data></Cell>
    <Cell ss:StyleID="s88"><Data ss:Type="Number">50</Data></Cell>
    <Cell ss:StyleID="s88"><Data ss:Type="Number">0</Data></Cell>
    <Cell ss:StyleID="s83"><Data ss:Type="String">9/47</Data></Cell>
    <Cell ss:StyleID="s88"><Data ss:Type="String">n/a </Data></Cell>
    <Cell ss:StyleID="s88"><Data ss:Type="Number">1</Data></Cell>
    <Cell ss:StyleID="s88"/>
    <Cell ss:StyleID="s88"><Data ss:Type="Number">1.8</Data></Cell>
    <Cell ss:StyleID="s88"><Data ss:Type="String">n/a </Data></Cell>
    <Cell ss:StyleID="s89"/>
    <Cell ss:StyleID="s88"><Data ss:Type="Number">44</Data></Cell>
    <Cell ss:StyleID="s88"><Data ss:Type="String">IIA</Data></Cell>
    <Cell ss:StyleID="s88"/>
    <Cell ss:StyleID="s88"><Data ss:Type="String">A</Data></Cell>
    <Cell ss:StyleID="s88"><Data ss:Type="String">Cy, D, Pa &amp; T</Data></Cell>
    <Cell ss:StyleID="s88"><Data ss:Type="Number">137</Data></Cell>
    <Cell ss:StyleID="s92"><Data ss:Type="String">NED</Data></Cell>
   </Row>
   <Row ss:AutoFitHeight="0">
    <Cell ss:StyleID="s87"><Data ss:Type="String">p-115</Data></Cell>
    <Cell ss:StyleID="s88"><Data ss:Type="String">Breast</Data></Cell>
    <Cell ss:StyleID="s88"><Data ss:Type="String">- </Data></Cell>
    <Cell ss:StyleID="s88"><Data ss:Type="Number">20</Data></Cell>
    <Cell ss:StyleID="s88"><Data ss:Type="Number">4</Data></Cell>
    <Cell ss:StyleID="s83"><Data ss:Type="String">12/15</Data></Cell>
    <Cell ss:StyleID="s88"><Data ss:Type="String">n/a </Data></Cell>
    <Cell ss:StyleID="s88"><Data ss:Type="Number">1</Data></Cell>
    <Cell ss:StyleID="s88"/>
    <Cell ss:StyleID="s88"><Data ss:Type="Number">0.4</Data></Cell>
    <Cell ss:StyleID="s88"><Data ss:Type="String">n/a</Data></Cell>
    <Cell ss:StyleID="s89"><Data ss:Type="String">CDK4, HLF </Data></Cell>
    <Cell ss:StyleID="s88"><Data ss:Type="Number">40</Data></Cell>
    <Cell ss:StyleID="s88"><Data ss:Type="String">IIA</Data></Cell>
    <Cell ss:StyleID="s88"/>
    <Cell ss:StyleID="s88"><Data ss:Type="String">A</Data></Cell>
    <Cell ss:StyleID="s88"><Data ss:Type="String">Cy, D, Pa, T, Tam &amp; Le</Data></Cell>
    <Cell ss:StyleID="s88"><Data ss:Type="Number">45</Data></Cell>
    <Cell ss:StyleID="s92"><Data ss:Type="String">NED</Data></Cell>
   </Row>
   <Row ss:AutoFitHeight="0">
    <Cell ss:StyleID="s87"><Data ss:Type="String">p-214</Data></Cell>
    <Cell ss:StyleID="s88"><Data ss:Type="String">Breast </Data></Cell>
    <Cell ss:StyleID="s88"><Data ss:Type="String">-</Data></Cell>
    <Cell ss:StyleID="s88"><Data ss:Type="Number">60</Data></Cell>
    <Cell ss:StyleID="s88"><Data ss:Type="Number">0</Data></Cell>
    <Cell ss:StyleID="s83"><Data ss:Type="String">7/13</Data></Cell>
    <Cell ss:StyleID="s88"><Data ss:Type="String">other </Data></Cell>
    <Cell ss:StyleID="s88"><Data ss:Type="Number">1</Data></Cell>
    <Cell ss:StyleID="s88"/>
    <Cell ss:StyleID="s88"><Data ss:Type="Number">1.7</Data></Cell>
    <Cell ss:StyleID="s88"><Data ss:Type="String">other </Data></Cell>
    <Cell ss:StyleID="s89"/>
    <Cell ss:StyleID="s88"><Data ss:Type="Number">75</Data></Cell>
    <Cell ss:StyleID="s88"><Data ss:Type="String">IIA</Data></Cell>
    <Cell ss:StyleID="s88"/>
    <Cell ss:StyleID="s88"><Data ss:Type="String">A</Data></Cell>
    <Cell ss:StyleID="s88"><Data ss:Type="String">Cy, D, Pa &amp; T</Data></Cell>
    <Cell ss:StyleID="s88"><Data ss:Type="Number">18</Data></Cell>
    <Cell ss:StyleID="s92"><Data ss:Type="String">NED</Data></Cell>
   </Row>
   <Row ss:AutoFitHeight="0">
    <Cell ss:StyleID="s87"><Data ss:Type="String">p-3 </Data></Cell>
    <Cell ss:StyleID="s88"><Data ss:Type="String">Breast </Data></Cell>
    <Cell ss:StyleID="s88"><Data ss:Type="String">+ </Data></Cell>
    <Cell ss:StyleID="s88"><Data ss:Type="Number">70</Data></Cell>
    <Cell ss:StyleID="s88"><Data ss:Type="Number">0</Data></Cell>
    <Cell ss:StyleID="s83"><Data ss:Type="String">13/34</Data></Cell>
    <Cell ss:StyleID="s88"><Data ss:Type="String">n/a </Data></Cell>
    <Cell ss:StyleID="s88"><Data ss:Type="Number">1</Data></Cell>
    <Cell ss:StyleID="s88"/>
    <Cell ss:StyleID="s88"><Data ss:Type="Number">2</Data></Cell>
    <Cell ss:StyleID="s88"><Data ss:Type="String">n/a </Data></Cell>
    <Cell ss:StyleID="s89"/>
    <Cell ss:StyleID="s88"><Data ss:Type="Number">49</Data></Cell>
    <Cell ss:StyleID="s88"><Data ss:Type="String">IIA</Data></Cell>
    <Cell ss:StyleID="s88"/>
    <Cell ss:StyleID="s88"><Data ss:Type="String">A</Data></Cell>
    <Cell ss:StyleID="s88"><Data ss:Type="String">Cy, D, Tam &amp; A</Data></Cell>
    <Cell ss:StyleID="s88"><Data ss:Type="Number">170</Data></Cell>
    <Cell ss:StyleID="s92"><Data ss:Type="String">NED</Data></Cell>
   </Row>
   <Row>
    <Cell ss:StyleID="s87"><Data ss:Type="String">p-8</Data></Cell>
    <Cell ss:StyleID="s88"><Data ss:Type="String">Breast</Data></Cell>
    <Cell ss:StyleID="s88"><Data ss:Type="String">+</Data></Cell>
    <Cell ss:StyleID="s88"><Data ss:Type="String">&lt;10</Data></Cell>
    <Cell ss:StyleID="s88"><Data ss:Type="Number">0</Data></Cell>
    <Cell ss:StyleID="s83"><Data ss:Type="String">9/13</Data></Cell>
    <Cell ss:StyleID="s88"><Data ss:Type="String"> n/a</Data></Cell>
    <Cell ss:StyleID="s88"><Data ss:Type="Number">1</Data></Cell>
    <Cell ss:StyleID="s96"/>
    <Cell ss:StyleID="s88"><Data ss:Type="Number">1.7</Data></Cell>
    <Cell ss:StyleID="s88"><Data ss:Type="String">n/a </Data></Cell>
    <Cell ss:StyleID="s96"/>
    <Cell ss:StyleID="s88"><Data ss:Type="Number">51</Data></Cell>
    <Cell ss:StyleID="s88"><Data ss:Type="String">IA</Data></Cell>
    <Cell ss:StyleID="s96"/>
    <Cell ss:StyleID="s88"><Data ss:Type="String">A</Data></Cell>
    <Cell ss:StyleID="s88"><Data ss:Type="String">Cy, D &amp; T</Data></Cell>
    <Cell ss:StyleID="s88"><Data ss:Type="Number">109</Data></Cell>
    <Cell ss:StyleID="s92"><Data ss:Type="String">NED</Data></Cell>
   </Row>
   <Row ss:AutoFitHeight="0">
    <Cell ss:StyleID="s87"><Data ss:Type="String">m-11*#3</Data></Cell>
    <Cell ss:StyleID="s88"><Data ss:Type="String">Breast</Data></Cell>
    <Cell ss:StyleID="s88"><Data ss:Type="String">+</Data></Cell>
    <Cell ss:StyleID="s88"><Data ss:Type="Number">20</Data></Cell>
    <Cell ss:StyleID="s88"><Data ss:Type="Number">0</Data></Cell>
    <Cell ss:StyleID="s83"><Data ss:Type="String">16/126</Data></Cell>
    <Cell ss:StyleID="s88"><Data ss:Type="String"> n/a</Data></Cell>
    <Cell ss:StyleID="s88"><Data ss:Type="Number">1</Data></Cell>
    <Cell ss:StyleID="s96"/>
    <Cell ss:StyleID="s88"><Data ss:Type="Number">0.9</Data></Cell>
    <Cell ss:StyleID="s88"><Data ss:Type="String">n/a</Data></Cell>
    <Cell ss:StyleID="s96"/>
    <Cell ss:StyleID="s88"><Data ss:Type="Number">66</Data></Cell>
    <Cell ss:StyleID="s88"><Data ss:Type="String">IV</Data></Cell>
    <Cell ss:StyleID="s88"><Data ss:Type="String">b</Data></Cell>
    <Cell ss:StyleID="s88"><Data ss:Type="String">1; 3</Data></Cell>
    <Cell ss:StyleID="s91"><Data ss:Type="String">Pa &amp; T; Pa, T &amp; P</Data></Cell>
    <Cell ss:StyleID="s88"><Data ss:Type="String">29; 6</Data></Cell>
    <Cell ss:StyleID="s92"><Data ss:Type="String">NED; SD</Data></Cell>
   </Row>
   <Row ss:AutoFitHeight="0">
    <Cell ss:StyleID="s87"><Data ss:Type="String">p-17 </Data></Cell>
    <Cell ss:StyleID="s88"><Data ss:Type="String">Breast</Data></Cell>
    <Cell ss:StyleID="s88"><Data ss:Type="String">+</Data></Cell>
    <Cell ss:StyleID="s88"><Data ss:Type="Number">60</Data></Cell>
    <Cell ss:StyleID="s88"><Data ss:Type="Number">2</Data></Cell>
    <Cell ss:StyleID="s83"><Data ss:Type="String">10/90</Data></Cell>
    <Cell ss:StyleID="s88"><Data ss:Type="String"> n/a</Data></Cell>
    <Cell ss:StyleID="s88"><Data ss:Type="Number">1</Data></Cell>
    <Cell ss:StyleID="s96"/>
    <Cell ss:StyleID="s88"><Data ss:Type="Number">1.4</Data></Cell>
    <Cell ss:StyleID="s88"><Data ss:Type="String">n/a </Data></Cell>
    <Cell ss:StyleID="s96"/>
    <Cell ss:StyleID="s88"><Data ss:Type="Number">63</Data></Cell>
    <Cell ss:StyleID="s88"><Data ss:Type="String">IIA</Data></Cell>
    <Cell ss:StyleID="s88"/>
    <Cell ss:StyleID="s88"><Data ss:Type="String">A</Data></Cell>
    <Cell ss:StyleID="s88"><Data ss:Type="String">Cy, D, Pa &amp; T</Data></Cell>
    <Cell ss:StyleID="s88"><Data ss:Type="Number">119</Data></Cell>
    <Cell ss:StyleID="s92"><Data ss:Type="String">NED</Data></Cell>
   </Row>
   <Row ss:AutoFitHeight="0">
    <Cell ss:StyleID="s98"><Data ss:Type="String">p-209 </Data></Cell>
    <Cell ss:StyleID="s99"><Data ss:Type="String">Breast</Data></Cell>
    <Cell ss:StyleID="s99"><Data ss:Type="String">+</Data></Cell>
    <Cell ss:StyleID="s99"><Data ss:Type="Number">70</Data></Cell>
    <Cell ss:StyleID="s99"><Data ss:Type="Number">0</Data></Cell>
    <Cell ss:StyleID="s99"><Data ss:Type="String">10/17</Data></Cell>
    <Cell ss:StyleID="s99"><Data ss:Type="String"> other</Data></Cell>
    <Cell ss:StyleID="s99"><Data ss:Type="Number">1</Data></Cell>
    <Cell ss:StyleID="s99"/>
    <Cell ss:StyleID="s99"><Data ss:Type="Number">1.9</Data></Cell>
    <Cell ss:StyleID="s99"><Data ss:Type="String">other</Data></Cell>
    <Cell ss:StyleID="s99"/>
    <Cell ss:StyleID="s99"><Data ss:Type="Number">39</Data></Cell>
    <Cell ss:StyleID="s99"><Data ss:Type="String">IIB</Data></Cell>
    <Cell ss:StyleID="s99"/>
    <Cell ss:StyleID="s99"><Data ss:Type="String">A</Data></Cell>
    <Cell ss:StyleID="s99"><Data ss:Type="String">Cy, D, Pa, T &amp; Tam</Data></Cell>
    <Cell ss:StyleID="s99"><Data ss:Type="Number">134</Data></Cell>
    <Cell ss:StyleID="s100"><Data ss:Type="String">NED</Data></Cell>
   </Row>
   <Row ss:Index="47" ss:Height="15">
    <Cell ss:StyleID="s74"><ss:Data ss:Type="String"
      xmlns="http://www.w3.org/TR/REC-html40"><Font html:Color="#000000">*Sample of a germline </Font><I><Font
        html:Color="#000000">TP53 </Font></I><Font html:Color="#000000">mutation carrier</Font></ss:Data></Cell>
   </Row>
   <Row ss:Height="15">
    <Cell ss:StyleID="s74"><Data ss:Type="String"># Sample from the same patient</Data></Cell>
   </Row>
   <Row ss:Height="15">
    <Cell ss:StyleID="s74"><Data ss:Type="String">p- sample from primary tumor; m- sample from metastatic tumor</Data></Cell>
   </Row>
   <Row ss:Height="15">
    <Cell ss:StyleID="s74"><Data ss:Type="String">DS PFS – Disease specific progression free survival</Data></Cell>
   </Row>
   <Row ss:Height="15">
    <Cell ss:StyleID="s74"><Data ss:Type="String">A-Adjuvant; N-Neo-adjuvant</Data></Cell>
   </Row>
   <Row ss:Height="15">
    <Cell ss:StyleID="s74"><Data ss:Type="String">5-FU-5-Flurouracil; A-Anastrozole; C-Capcetabine; Ca-Carboplatin; Cy-Cyclophosphamide; D-Doxorubicin; DDP-Cisplatin; Do-Docetaxel; L-Leucovorin; La – Lapatinib; Le- Letrozole; M – Methotrexate; </Data></Cell>
   </Row>
   <Row ss:Height="15">
    <Cell ss:StyleID="s74"><Data ss:Type="String">MMC-Mitomycin-C; N- Neratinib; P-Pertuzumab; Pa-Paclitaxel; T-Trastuzumab; T-E Trastuzumab-Emtansine; Tam- Tamoxifen; V-Vinorelbine</Data></Cell>
   </Row>
   <Row ss:Height="15">
    <Cell ss:StyleID="s74"><Data ss:Type="String">LR- Local recurrent; CR -Complete response; NED-No evidence of disease; SD - Stable disease; PR - Partial response </Data></Cell>
   </Row>
   <Row ss:Height="15">
    <Cell ss:StyleID="s74"><Data ss:Type="String">b- bone; br- brain; l- liver; ln- Lymph node; Lu- lung; o- Omentum; p- Pelvis; pl- pleura; s-Skin</Data></Cell>
   </Row>
   <Row ss:Index="57" ss:Height="15">
    <Cell ss:StyleID="s102"><Data ss:Type="String">Legend</Data></Cell>
   </Row>
   <Row ss:Height="15">
    <Cell ss:StyleID="s73"><Data ss:Type="String">Sample – sample name.</Data></Cell>
   </Row>
   <Row ss:Height="15">
    <Cell ss:StyleID="s74"><ss:Data ss:Type="String"
      xmlns="http://www.w3.org/TR/REC-html40"><Font html:Color="#000000">Primary site</Font><B><Font
        html:Color="#000000"> </Font></B><Font html:Color="#000000">–</Font><Font
       html:Color="#000000"> organ from which the cancer originated. </Font></ss:Data></Cell>
   </Row>
   <Row ss:Height="15">
    <Cell ss:StyleID="s74"><ss:Data ss:Type="String"
      xmlns="http://www.w3.org/TR/REC-html40"><Font html:Color="#000000">ER </Font><Font
       html:Color="#000000">– Estrogen receptor expression. </Font></ss:Data></Cell>
   </Row>
   <Row ss:Height="15">
    <Cell ss:StyleID="s74"><Data ss:Type="String">% of tumor cells - The % of tumor cells in the sample as defined by a board qualified pathologist </Data></Cell>
   </Row>
   <Row ss:Height="15">
    <Cell ss:StyleID="s73"><Data ss:Type="String">Amplicons with AS # – Number of amplicons with a defined amplicon structure, either double minute, inverted duplication or tandem repeat.</Data></Cell>
   </Row>
   <Row ss:Height="15">
    <Cell ss:StyleID="s70"><ss:Data ss:Type="String"
      xmlns="http://www.w3.org/TR/REC-html40"><I><Font html:Color="#000000">ERRB2 </Font></I><Font
       html:Color="#000000">Amplicon CN - WGS/ddPCR – Copy number of </Font><I><Font
        html:Color="#000000">ERBB2</Font></I><Font html:Color="#000000"> as measured by whole genome sequencing and digital droplet PCR.</Font></ss:Data></Cell>
   </Row>
   <Row ss:Height="15">
    <Cell ss:StyleID="s70"><ss:Data ss:Type="String"
      xmlns="http://www.w3.org/TR/REC-html40"><I><Font html:Color="#000000">ERBB2 </Font></I><Font
       html:Color="#000000">Amplicon structure</Font><Font html:Color="#000000"> </Font><Font
       html:Color="#000000">– Structure of the </Font><I><Font html:Color="#000000">ERBB2</Font></I><Font
       html:Color="#000000"> amplicon, either double minute or inverted duplication.</Font></ss:Data></Cell>
   </Row>
   <Row ss:Height="15">
    <Cell ss:StyleID="s73"><ss:Data ss:Type="String"
      xmlns="http://www.w3.org/TR/REC-html40"><Font html:Color="#000000">Segment #</Font><Font
       html:Color="#000000"> </Font><Font html:Color="#000000">– Number of DNA segments composing the </Font><I><Font
        html:Color="#000000">ERBB2</Font></I><Font html:Color="#000000"> amplicon.</Font></ss:Data></Cell>
   </Row>
   <Row ss:Height="15">
    <Cell ss:StyleID="s73"><ss:Data ss:Type="String"
      xmlns="http://www.w3.org/TR/REC-html40"><Font html:Color="#000000">Additional Segment chromosome</Font><Font
       html:Color="#000000"> </Font><Font html:Color="#000000">– Chromosome number of DNA segments composing the </Font><I><Font
        html:Color="#000000">ERBB2</Font></I><Font html:Color="#000000"> amplicon additional to the DNA segment containing ERBB2.</Font></ss:Data></Cell>
   </Row>
   <Row ss:Height="15">
    <Cell ss:StyleID="s73"><ss:Data ss:Type="String"
      xmlns="http://www.w3.org/TR/REC-html40"><Font html:Color="#000000">Amplicon size (MB) – Size of the </Font><I><Font
        html:Color="#000000">ERBB2</Font></I><Font html:Color="#000000"> amplicon</Font></ss:Data></Cell>
   </Row>
   <Row ss:Height="15">
    <Cell ss:StyleID="s70"><ss:Data ss:Type="String"
      xmlns="http://www.w3.org/TR/REC-html40"><I><Font html:Color="#000000">ERBB2 </Font></I><Font
       html:Color="#000000">segment AS – Structure of the </Font><I><Font
        html:Color="#000000">ERBB2</Font></I><Font html:Color="#000000"> DNA segments, either double minute or inverted duplication.</Font></ss:Data></Cell>
   </Row>
   <Row ss:Height="15">
    <Cell ss:StyleID="s73"><ss:Data ss:Type="String"
      xmlns="http://www.w3.org/TR/REC-html40"><Font html:Color="#000000">Oncogenes in additional amplicons with AS – Oncogenes found in amplicons with a defined amplicon structure that are co-amplified with </Font><I><Font
        html:Color="#000000">ERBB2</Font></I><Font html:Color="#000000">.</Font></ss:Data></Cell>
   </Row>
   <Row ss:Height="15">
    <Cell ss:StyleID="s73"><ss:Data ss:Type="String"
      xmlns="http://www.w3.org/TR/REC-html40"><Font html:Color="#000000">Age</Font><Font
       html:Color="#000000"> </Font><Font html:Color="#000000">– Age of the patient at diagnosis.  </Font></ss:Data></Cell>
   </Row>
   <Row ss:Height="17.25">
    <Cell ss:StyleID="s103"><ss:Data ss:Type="String"
      xmlns="http://www.w3.org/TR/REC-html40"><Font html:Color="#000000">Stage – Stage of the patient at diagnosis according to the American Joint Committee on Cancer, 7</Font><Sup><Font
        html:Color="#000000">th </Font></Sup><Font html:Color="#000000">edition.    </Font></ss:Data></Cell>
   </Row>
   <Row ss:Height="15">
    <Cell ss:StyleID="s73"><Data ss:Type="String">Metastatic site – Organs  involved with metastatic disease.  </Data></Cell>
   </Row>
   <Row ss:Height="15">
    <Cell ss:StyleID="s73"><Data ss:Type="String">Treatment line # – Anti-HER2 treatment line number. </Data></Cell>
   </Row>
   <Row ss:Height="15">
    <Cell ss:StyleID="s73"><Data ss:Type="String">Treatment – Medications used as anti-HER2 treatment line.</Data></Cell>
   </Row>
   <Row ss:Height="15.75">
    <Cell ss:StyleID="s104"><ss:Data ss:Type="String"
      xmlns="http://www.w3.org/TR/REC-html40"><Font html:Color="#000000">Ds PFS (m) </Font><Font
       html:Size="11" html:Color="#000000">– Disease specific profression free survival of an anti-HER2 treatment line.</Font></ss:Data></Cell>
   </Row>
   <Row ss:Height="15">
    <Cell ss:StyleID="s73"><ss:Data ss:Type="String"
      xmlns="http://www.w3.org/TR/REC-html40"><Font html:Color="#000000">Best response</Font><B><I><Font
         html:Color="#000000"> </Font></I></B><Font html:Color="#000000">– Best response to an anti-HER2 treatment line.</Font></ss:Data></Cell>
   </Row>
  </Table>
  <WorksheetOptions xmlns="urn:schemas-microsoft-com:office:excel">
   <PageSetup>
    <Header x:Margin="0.3"/>
    <Footer x:Margin="0.3"/>
    <PageMargins x:Bottom="0.75" x:Left="0.7" x:Right="0.7" x:Top="0.75"/>
   </PageSetup>
   <TopRowVisible>24</TopRowVisible>
   <LeftColumnVisible>7</LeftColumnVisible>
   <Panes>
    <Pane>
     <Number>3</Number>
     <ActiveRow>17</ActiveRow>
     <ActiveCol>11</ActiveCol>
    </Pane>
   </Panes>
   <ProtectObjects>False</ProtectObjects>
   <ProtectScenarios>False</ProtectScenarios>
  </WorksheetOptions>
 </Worksheet>
 <Worksheet ss:Name="supplementary table 3 ">
  <Table ss:ExpandedColumnCount="1" ss:ExpandedRowCount="2" x:FullColumns="1"
   x:FullRows="1" ss:DefaultColumnWidth="54" ss:DefaultRowHeight="14.25">
   <Row ss:Height="15.75">
    <Cell ss:StyleID="s48"><Data ss:Type="String">Supplementary table 3 - FAST output </Data></Cell>
   </Row>
   <Row>
    <Cell><Data ss:Type="String">FAST output for cell line, xenograph and tumor samples.</Data></Cell>
   </Row>
  </Table>
  <WorksheetOptions xmlns="urn:schemas-microsoft-com:office:excel">
   <PageSetup>
    <Header x:Margin="0.3"/>
    <Footer x:Margin="0.3"/>
    <PageMargins x:Bottom="0.75" x:Left="0.7" x:Right="0.7" x:Top="0.75"/>
   </PageSetup>
   <Panes>
    <Pane>
     <Number>3</Number>
     <RangeSelection>R1C1:R1C4</RangeSelection>
    </Pane>
   </Panes>
   <ProtectObjects>False</ProtectObjects>
   <ProtectScenarios>False</ProtectScenarios>
  </WorksheetOptions>
 </Worksheet>
 <Worksheet ss:Name="p-2">
  <Table ss:ExpandedColumnCount="16" ss:ExpandedRowCount="106" x:FullColumns="1"
   x:FullRows="1" ss:StyleID="s16" ss:DefaultColumnWidth="51.75"
   ss:DefaultRowHeight="14.25">
   <Row ss:Height="20.25">
    <Cell ss:StyleID="s17"><Data ss:Type="String">Focused Genes</Data></Cell>
   </Row>
   <Row ss:Height="15">
    <Cell ss:StyleID="s19"><Data ss:Type="String">Gene</Data></Cell>
    <Cell ss:StyleID="s19"><Data ss:Type="String">copy_number</Data></Cell>
    <Cell ss:StyleID="s19"><Data ss:Type="String">Amplicon ID</Data></Cell>
    <Cell ss:StyleID="s19"><Data ss:Type="String">Amplicon Structure</Data></Cell>
    <Cell ss:StyleID="s19"><Data ss:Type="String">Segment ID</Data></Cell>
    <Cell ss:StyleID="s19"><Data ss:Type="String">Segment Structure</Data></Cell>
   </Row>
   <Row>
    <Cell><Data ss:Type="String">CDK12</Data></Cell>
    <Cell><Data ss:Type="Number">21</Data></Cell>
    <Cell><Data ss:Type="Number">11</Data></Cell>
    <Cell><Data ss:Type="String">ID</Data></Cell>
    <Cell><Data ss:Type="Number">11</Data></Cell>
    <Cell><Data ss:Type="String">ID</Data></Cell>
   </Row>
   <Row>
    <Cell><Data ss:Type="String">ERBB2</Data></Cell>
    <Cell><Data ss:Type="Number">21</Data></Cell>
    <Cell><Data ss:Type="Number">11</Data></Cell>
    <Cell><Data ss:Type="String">ID</Data></Cell>
    <Cell><Data ss:Type="Number">11</Data></Cell>
    <Cell><Data ss:Type="String">ID</Data></Cell>
   </Row>
   <Row>
    <Cell><Data ss:Type="String">NF1</Data></Cell>
    <Cell><Data ss:Type="Number">6</Data></Cell>
    <Cell><Data ss:Type="Number">9</Data></Cell>
    <Cell ss:Index="5"><Data ss:Type="Number">9</Data></Cell>
   </Row>
   <Row ss:Index="12" ss:Height="20.25">
    <Cell ss:StyleID="s17"><Data ss:Type="String">Amplicon Analysis </Data></Cell>
   </Row>
   <Row ss:Height="15">
    <Cell ss:StyleID="s19"><Data ss:Type="String">Amplicon ID</Data></Cell>
    <Cell ss:StyleID="s19"><Data ss:Type="String">nsegments_in_amplicon</Data></Cell>
    <Cell ss:StyleID="s19"><Data ss:Type="String">amplicon_size</Data></Cell>
    <Cell ss:StyleID="s19"><Data ss:Type="String">ID</Data></Cell>
    <Cell ss:StyleID="s19"><Data ss:Type="String">TR</Data></Cell>
    <Cell ss:StyleID="s19"><Data ss:Type="String">DM</Data></Cell>
    <Cell ss:StyleID="s19"><Data ss:Type="String">Other</Data></Cell>
    <Cell ss:StyleID="s19"><Data ss:Type="String">Winner_Amplicon_Structure</Data></Cell>
    <Cell ss:StyleID="s19"><Data ss:Type="String">Gene</Data></Cell>
   </Row>
   <Row ss:Height="15">
    <Cell ss:StyleID="s20"><Data ss:Type="Number">0</Data></Cell>
    <Cell><Data ss:Type="Number">1</Data></Cell>
    <Cell><Data ss:Type="Number">495000</Data></Cell>
   </Row>
   <Row ss:Height="15">
    <Cell ss:StyleID="s21"><Data ss:Type="Number">1</Data></Cell>
    <Cell><Data ss:Type="Number">1</Data></Cell>
    <Cell><Data ss:Type="Number">150000</Data></Cell>
   </Row>
   <Row ss:Height="15">
    <Cell ss:StyleID="s22"><Data ss:Type="Number">2</Data></Cell>
    <Cell><Data ss:Type="Number">1</Data></Cell>
    <Cell><Data ss:Type="Number">195000</Data></Cell>
   </Row>
   <Row ss:Height="15">
    <Cell ss:StyleID="s23"><Data ss:Type="Number">3</Data></Cell>
    <Cell><Data ss:Type="Number">1</Data></Cell>
    <Cell><Data ss:Type="Number">45000</Data></Cell>
   </Row>
   <Row ss:Height="15">
    <Cell ss:StyleID="s24"><Data ss:Type="Number">4</Data></Cell>
    <Cell><Data ss:Type="Number">1</Data></Cell>
    <Cell><Data ss:Type="Number">120000</Data></Cell>
   </Row>
   <Row ss:Height="15">
    <Cell ss:StyleID="s25"><Data ss:Type="Number">5</Data></Cell>
    <Cell><Data ss:Type="Number">1</Data></Cell>
    <Cell><Data ss:Type="Number">1875000</Data></Cell>
   </Row>
   <Row ss:Height="15">
    <Cell ss:StyleID="s26"><Data ss:Type="Number">6</Data></Cell>
    <Cell><Data ss:Type="Number">1</Data></Cell>
    <Cell><Data ss:Type="Number">150000</Data></Cell>
   </Row>
   <Row ss:Height="15">
    <Cell ss:StyleID="s27"><Data ss:Type="Number">7</Data></Cell>
    <Cell><Data ss:Type="Number">1</Data></Cell>
    <Cell><Data ss:Type="Number">75000</Data></Cell>
   </Row>
   <Row ss:Height="15">
    <Cell ss:StyleID="s28"><Data ss:Type="Number">8</Data></Cell>
    <Cell><Data ss:Type="Number">1</Data></Cell>
    <Cell><Data ss:Type="Number">855000</Data></Cell>
    <Cell><Data ss:Type="Number">12</Data></Cell>
    <Cell ss:Index="8"><Data ss:Type="String">ID</Data></Cell>
   </Row>
   <Row ss:Height="15">
    <Cell ss:StyleID="s29"><Data ss:Type="Number">9</Data></Cell>
    <Cell><Data ss:Type="Number">1</Data></Cell>
    <Cell><Data ss:Type="Number">345000</Data></Cell>
    <Cell ss:Index="9"><Data ss:Type="String">NF1</Data></Cell>
   </Row>
   <Row ss:Height="15">
    <Cell ss:StyleID="s30"><Data ss:Type="Number">10</Data></Cell>
    <Cell><Data ss:Type="Number">1</Data></Cell>
    <Cell><Data ss:Type="Number">90000</Data></Cell>
   </Row>
   <Row ss:Height="15">
    <Cell ss:StyleID="s31"><Data ss:Type="Number">11</Data></Cell>
    <Cell><Data ss:Type="Number">1</Data></Cell>
    <Cell><Data ss:Type="Number">1140000</Data></Cell>
    <Cell><Data ss:Type="Number">737</Data></Cell>
    <Cell ss:Index="7"><Data ss:Type="Number">512</Data></Cell>
    <Cell><Data ss:Type="String">ID</Data></Cell>
    <Cell><Data ss:Type="String">CDK12, ERBB2</Data></Cell>
   </Row>
   <Row ss:Height="15">
    <Cell ss:StyleID="s32"><Data ss:Type="Number">12</Data></Cell>
    <Cell><Data ss:Type="Number">1</Data></Cell>
    <Cell><Data ss:Type="Number">45000</Data></Cell>
    <Cell><Data ss:Type="Number">17</Data></Cell>
    <Cell ss:Index="8"><Data ss:Type="String">ID</Data></Cell>
   </Row>
   <Row ss:Height="15">
    <Cell ss:StyleID="s33"><Data ss:Type="Number">13</Data></Cell>
    <Cell><Data ss:Type="Number">1</Data></Cell>
    <Cell><Data ss:Type="Number">105000</Data></Cell>
   </Row>
   <Row ss:Height="15">
    <Cell ss:StyleID="s20"><Data ss:Type="Number">14</Data></Cell>
    <Cell><Data ss:Type="Number">1</Data></Cell>
    <Cell><Data ss:Type="Number">150000</Data></Cell>
   </Row>
   <Row ss:Index="32" ss:Height="20.25">
    <Cell ss:StyleID="s17"><Data ss:Type="String">Segment Analysis </Data></Cell>
   </Row>
   <Row ss:Height="15">
    <Cell ss:StyleID="s19"><Data ss:Type="String">Segment ID</Data></Cell>
    <Cell ss:StyleID="s19"><Data ss:Type="String">ID</Data></Cell>
    <Cell ss:StyleID="s19"><Data ss:Type="String">TR</Data></Cell>
    <Cell ss:StyleID="s19"><Data ss:Type="String">DM</Data></Cell>
    <Cell ss:StyleID="s19"><Data ss:Type="String">Other</Data></Cell>
    <Cell ss:StyleID="s19"><Data ss:Type="String">Winner_Segment_Structure</Data></Cell>
   </Row>
   <Row>
    <Cell ss:StyleID="s34"><Data ss:Type="Number">8</Data></Cell>
    <Cell><Data ss:Type="Number">12</Data></Cell>
    <Cell ss:Index="6"><Data ss:Type="String">ID</Data></Cell>
   </Row>
   <Row>
    <Cell ss:StyleID="s35"><Data ss:Type="Number">11</Data></Cell>
    <Cell><Data ss:Type="Number">737</Data></Cell>
    <Cell ss:Index="5"><Data ss:Type="Number">512</Data></Cell>
    <Cell><Data ss:Type="String">ID</Data></Cell>
   </Row>
   <Row>
    <Cell ss:StyleID="s36"><Data ss:Type="Number">12</Data></Cell>
    <Cell><Data ss:Type="Number">17</Data></Cell>
    <Cell ss:Index="6"><Data ss:Type="String">ID</Data></Cell>
   </Row>
   <Row ss:Index="40" ss:Height="20.25">
    <Cell ss:StyleID="s17"><Data ss:Type="String">CNV Data</Data></Cell>
   </Row>
   <Row ss:Height="15">
    <Cell ss:StyleID="s19"><Data ss:Type="String">Segment ID</Data></Cell>
    <Cell ss:StyleID="s19"><Data ss:Type="String">chr</Data></Cell>
    <Cell ss:StyleID="s19"><Data ss:Type="String">start</Data></Cell>
    <Cell ss:StyleID="s19"><Data ss:Type="String">end</Data></Cell>
    <Cell ss:StyleID="s19"><Data ss:Type="String">CopyNumber</Data></Cell>
    <Cell ss:StyleID="s19"><Data ss:Type="String">VariationType</Data></Cell>
    <Cell ss:StyleID="s19"><Data ss:Type="String">segment_size</Data></Cell>
    <Cell ss:StyleID="s19"><Data ss:Type="String">Amplicon ID</Data></Cell>
    <Cell ss:StyleID="s19"><Data ss:Type="String">Gene</Data></Cell>
   </Row>
   <Row ss:Height="15">
    <Cell ss:StyleID="s37"><Data ss:Type="Number">0</Data></Cell>
    <Cell><Data ss:Type="String">1</Data></Cell>
    <Cell><Data ss:Type="Number">144915000</Data></Cell>
    <Cell><Data ss:Type="Number">145410000</Data></Cell>
    <Cell><Data ss:Type="Number">8</Data></Cell>
    <Cell><Data ss:Type="String">gain</Data></Cell>
    <Cell><Data ss:Type="Number">495000</Data></Cell>
    <Cell ss:StyleID="s20"><Data ss:Type="Number">0</Data></Cell>
   </Row>
   <Row ss:Height="15">
    <Cell ss:StyleID="s38"><Data ss:Type="Number">1</Data></Cell>
    <Cell><Data ss:Type="String">1</Data></Cell>
    <Cell><Data ss:Type="Number">242055000</Data></Cell>
    <Cell><Data ss:Type="Number">242205000</Data></Cell>
    <Cell><Data ss:Type="Number">6</Data></Cell>
    <Cell><Data ss:Type="String">gain</Data></Cell>
    <Cell><Data ss:Type="Number">150000</Data></Cell>
    <Cell ss:StyleID="s21"><Data ss:Type="Number">1</Data></Cell>
   </Row>
   <Row ss:Height="15">
    <Cell ss:StyleID="s39"><Data ss:Type="Number">2</Data></Cell>
    <Cell><Data ss:Type="String">6</Data></Cell>
    <Cell><Data ss:Type="Number">57375000</Data></Cell>
    <Cell><Data ss:Type="Number">57570000</Data></Cell>
    <Cell><Data ss:Type="Number">6</Data></Cell>
    <Cell><Data ss:Type="String">gain</Data></Cell>
    <Cell><Data ss:Type="Number">195000</Data></Cell>
    <Cell ss:StyleID="s22"><Data ss:Type="Number">2</Data></Cell>
   </Row>
   <Row ss:Height="15">
    <Cell ss:StyleID="s40"><Data ss:Type="Number">3</Data></Cell>
    <Cell><Data ss:Type="String">8</Data></Cell>
    <Cell><Data ss:Type="Number">43080000</Data></Cell>
    <Cell><Data ss:Type="Number">43125000</Data></Cell>
    <Cell><Data ss:Type="Number">18</Data></Cell>
    <Cell><Data ss:Type="String">gain</Data></Cell>
    <Cell><Data ss:Type="Number">45000</Data></Cell>
    <Cell ss:StyleID="s23"><Data ss:Type="Number">3</Data></Cell>
   </Row>
   <Row ss:Height="15">
    <Cell ss:StyleID="s41"><Data ss:Type="Number">4</Data></Cell>
    <Cell><Data ss:Type="String">11</Data></Cell>
    <Cell><Data ss:Type="Number">50640000</Data></Cell>
    <Cell><Data ss:Type="Number">50760000</Data></Cell>
    <Cell><Data ss:Type="Number">9</Data></Cell>
    <Cell><Data ss:Type="String">gain</Data></Cell>
    <Cell><Data ss:Type="Number">120000</Data></Cell>
    <Cell ss:StyleID="s24"><Data ss:Type="Number">4</Data></Cell>
   </Row>
   <Row ss:Height="15">
    <Cell ss:StyleID="s42"><Data ss:Type="Number">5</Data></Cell>
    <Cell><Data ss:Type="String">11</Data></Cell>
    <Cell><Data ss:Type="Number">76485000</Data></Cell>
    <Cell><Data ss:Type="Number">78360000</Data></Cell>
    <Cell><Data ss:Type="Number">6</Data></Cell>
    <Cell><Data ss:Type="String">gain</Data></Cell>
    <Cell><Data ss:Type="Number">1875000</Data></Cell>
    <Cell ss:StyleID="s25"><Data ss:Type="Number">5</Data></Cell>
   </Row>
   <Row ss:Height="15">
    <Cell ss:StyleID="s43"><Data ss:Type="Number">6</Data></Cell>
    <Cell><Data ss:Type="String">12</Data></Cell>
    <Cell><Data ss:Type="Number">37995000</Data></Cell>
    <Cell><Data ss:Type="Number">38145000</Data></Cell>
    <Cell><Data ss:Type="Number">10</Data></Cell>
    <Cell><Data ss:Type="String">gain</Data></Cell>
    <Cell><Data ss:Type="Number">150000</Data></Cell>
    <Cell ss:StyleID="s26"><Data ss:Type="Number">6</Data></Cell>
   </Row>
   <Row ss:Height="15">
    <Cell ss:StyleID="s44"><Data ss:Type="Number">7</Data></Cell>
    <Cell><Data ss:Type="String">16</Data></Cell>
    <Cell><Data ss:Type="Number">22635000</Data></Cell>
    <Cell><Data ss:Type="Number">22710000</Data></Cell>
    <Cell><Data ss:Type="Number">6</Data></Cell>
    <Cell><Data ss:Type="String">gain</Data></Cell>
    <Cell><Data ss:Type="Number">75000</Data></Cell>
    <Cell ss:StyleID="s27"><Data ss:Type="Number">7</Data></Cell>
   </Row>
   <Row ss:Height="15">
    <Cell ss:StyleID="s34"><Data ss:Type="Number">8</Data></Cell>
    <Cell><Data ss:Type="String">17</Data></Cell>
    <Cell><Data ss:Type="Number">27000000</Data></Cell>
    <Cell><Data ss:Type="Number">27855000</Data></Cell>
    <Cell><Data ss:Type="Number">22</Data></Cell>
    <Cell><Data ss:Type="String">gain</Data></Cell>
    <Cell><Data ss:Type="Number">855000</Data></Cell>
    <Cell ss:StyleID="s28"><Data ss:Type="Number">8</Data></Cell>
   </Row>
   <Row ss:Height="15">
    <Cell ss:StyleID="s45"><Data ss:Type="Number">9</Data></Cell>
    <Cell><Data ss:Type="String">17</Data></Cell>
    <Cell><Data ss:Type="Number">29115000</Data></Cell>
    <Cell><Data ss:Type="Number">29460000</Data></Cell>
    <Cell><Data ss:Type="Number">6</Data></Cell>
    <Cell><Data ss:Type="String">gain</Data></Cell>
    <Cell><Data ss:Type="Number">345000</Data></Cell>
    <Cell ss:StyleID="s29"><Data ss:Type="Number">9</Data></Cell>
    <Cell><Data ss:Type="String">NF1</Data></Cell>
   </Row>
   <Row ss:Height="15">
    <Cell ss:StyleID="s46"><Data ss:Type="Number">10</Data></Cell>
    <Cell><Data ss:Type="String">17</Data></Cell>
    <Cell><Data ss:Type="Number">34935000</Data></Cell>
    <Cell><Data ss:Type="Number">35025000</Data></Cell>
    <Cell><Data ss:Type="Number">8</Data></Cell>
    <Cell><Data ss:Type="String">gain</Data></Cell>
    <Cell><Data ss:Type="Number">90000</Data></Cell>
    <Cell ss:StyleID="s30"><Data ss:Type="Number">10</Data></Cell>
   </Row>
   <Row ss:Height="15">
    <Cell ss:StyleID="s35"><Data ss:Type="Number">11</Data></Cell>
    <Cell><Data ss:Type="String">17</Data></Cell>
    <Cell><Data ss:Type="Number">37215000</Data></Cell>
    <Cell><Data ss:Type="Number">38355000</Data></Cell>
    <Cell><Data ss:Type="Number">21</Data></Cell>
    <Cell><Data ss:Type="String">gain</Data></Cell>
    <Cell><Data ss:Type="Number">1140000</Data></Cell>
    <Cell ss:StyleID="s31"><Data ss:Type="Number">11</Data></Cell>
    <Cell><Data ss:Type="String">CDK12, ERBB2</Data></Cell>
   </Row>
   <Row ss:Height="15">
    <Cell ss:StyleID="s36"><Data ss:Type="Number">12</Data></Cell>
    <Cell><Data ss:Type="String">17</Data></Cell>
    <Cell><Data ss:Type="Number">41370000</Data></Cell>
    <Cell><Data ss:Type="Number">41415000</Data></Cell>
    <Cell><Data ss:Type="Number">7</Data></Cell>
    <Cell><Data ss:Type="String">gain</Data></Cell>
    <Cell><Data ss:Type="Number">45000</Data></Cell>
    <Cell ss:StyleID="s32"><Data ss:Type="Number">12</Data></Cell>
   </Row>
   <Row ss:Height="15">
    <Cell ss:StyleID="s47"><Data ss:Type="Number">13</Data></Cell>
    <Cell><Data ss:Type="String">19</Data></Cell>
    <Cell><Data ss:Type="Number">27795000</Data></Cell>
    <Cell><Data ss:Type="Number">27900000</Data></Cell>
    <Cell><Data ss:Type="Number">10</Data></Cell>
    <Cell><Data ss:Type="String">gain</Data></Cell>
    <Cell><Data ss:Type="Number">105000</Data></Cell>
    <Cell ss:StyleID="s33"><Data ss:Type="Number">13</Data></Cell>
   </Row>
   <Row ss:Height="15">
    <Cell ss:StyleID="s37"><Data ss:Type="Number">14</Data></Cell>
    <Cell><Data ss:Type="String">21</Data></Cell>
    <Cell><Data ss:Type="Number">10710000</Data></Cell>
    <Cell><Data ss:Type="Number">10860000</Data></Cell>
    <Cell><Data ss:Type="Number">31</Data></Cell>
    <Cell><Data ss:Type="String">gain</Data></Cell>
    <Cell><Data ss:Type="Number">150000</Data></Cell>
    <Cell ss:StyleID="s20"><Data ss:Type="Number">14</Data></Cell>
   </Row>
   <Row ss:Index="60" ss:Height="20.25">
    <Cell ss:StyleID="s17"><Data ss:Type="String">SV Data</Data></Cell>
   </Row>
   <Row ss:Height="15">
    <Cell ss:StyleID="s19"><Data ss:Type="String">Chr1</Data></Cell>
    <Cell ss:StyleID="s19"><Data ss:Type="String">Pos1</Data></Cell>
    <Cell ss:StyleID="s19"><Data ss:Type="String">Orientation1</Data></Cell>
    <Cell ss:StyleID="s19"><Data ss:Type="String">Chr2</Data></Cell>
    <Cell ss:StyleID="s19"><Data ss:Type="String">Pos2</Data></Cell>
    <Cell ss:StyleID="s19"><Data ss:Type="String">Orientation2</Data></Cell>
    <Cell ss:StyleID="s19"><Data ss:Type="String">Type</Data></Cell>
    <Cell ss:StyleID="s19"><Data ss:Type="String">Size</Data></Cell>
    <Cell ss:StyleID="s19"><Data ss:Type="String">Score</Data></Cell>
    <Cell ss:StyleID="s19"><Data ss:Type="String">num_Reads</Data></Cell>
    <Cell ss:StyleID="s19"><Data ss:Type="String">Segment1 ID</Data></Cell>
    <Cell ss:StyleID="s19"><Data ss:Type="String">edge1</Data></Cell>
    <Cell ss:StyleID="s19"><Data ss:Type="String">Segment2 ID</Data></Cell>
    <Cell ss:StyleID="s19"><Data ss:Type="String">edge2</Data></Cell>
    <Cell ss:StyleID="s19"><Data ss:Type="String">Amplicon ID</Data></Cell>
    <Cell ss:StyleID="s19"><Data ss:Type="String">Structure Type</Data></Cell>
   </Row>
   <Row ss:Height="15">
    <Cell ss:StyleID="s34"><Data ss:Type="String">17</Data></Cell>
    <Cell ss:StyleID="s34"><Data ss:Type="Number">27450000</Data></Cell>
    <Cell ss:StyleID="s34"><Data ss:Type="String">4+2-</Data></Cell>
    <Cell ss:StyleID="s34"><Data ss:Type="String">17</Data></Cell>
    <Cell ss:StyleID="s34"><Data ss:Type="Number">27465000</Data></Cell>
    <Cell ss:StyleID="s34"><Data ss:Type="String">47+29-</Data></Cell>
    <Cell><Data ss:Type="String">INV</Data></Cell>
    <Cell><Data ss:Type="Number">118</Data></Cell>
    <Cell><Data ss:Type="Number">95</Data></Cell>
    <Cell><Data ss:Type="Number">12</Data></Cell>
    <Cell ss:StyleID="s34"><Data ss:Type="Number">8</Data></Cell>
    <Cell ss:StyleID="s34"><Data ss:Type="String">middle</Data></Cell>
    <Cell ss:StyleID="s34"><Data ss:Type="Number">8</Data></Cell>
    <Cell ss:StyleID="s34"><Data ss:Type="String">middle</Data></Cell>
    <Cell ss:StyleID="s28"><Data ss:Type="Number">8</Data></Cell>
    <Cell><Data ss:Type="String">ID</Data></Cell>
   </Row>
   <Row ss:Height="15">
    <Cell ss:StyleID="s35"><Data ss:Type="String">17</Data></Cell>
    <Cell ss:StyleID="s35"><Data ss:Type="Number">37665000</Data></Cell>
    <Cell ss:StyleID="s35"><Data ss:Type="String">45+101-</Data></Cell>
    <Cell ss:StyleID="s35"><Data ss:Type="String">17</Data></Cell>
    <Cell ss:StyleID="s35"><Data ss:Type="Number">37665000</Data></Cell>
    <Cell ss:StyleID="s35"><Data ss:Type="String">133+143-</Data></Cell>
    <Cell><Data ss:Type="String">INV</Data></Cell>
    <Cell><Data ss:Type="Number">221</Data></Cell>
    <Cell><Data ss:Type="Number">99</Data></Cell>
    <Cell><Data ss:Type="Number">18</Data></Cell>
    <Cell ss:StyleID="s35"><Data ss:Type="Number">11</Data></Cell>
    <Cell ss:StyleID="s35"><Data ss:Type="String">middle</Data></Cell>
    <Cell ss:StyleID="s35"><Data ss:Type="Number">11</Data></Cell>
    <Cell ss:StyleID="s35"><Data ss:Type="String">middle</Data></Cell>
    <Cell ss:StyleID="s31"><Data ss:Type="Number">11</Data></Cell>
    <Cell><Data ss:Type="String">ID</Data></Cell>
   </Row>
   <Row ss:Height="15">
    <Cell ss:StyleID="s35"><Data ss:Type="String">17</Data></Cell>
    <Cell ss:StyleID="s35"><Data ss:Type="Number">37680000</Data></Cell>
    <Cell ss:StyleID="s35"><Data ss:Type="String">42+11-</Data></Cell>
    <Cell ss:StyleID="s35"><Data ss:Type="String">17</Data></Cell>
    <Cell ss:StyleID="s35"><Data ss:Type="Number">37680000</Data></Cell>
    <Cell ss:StyleID="s35"><Data ss:Type="String">140+169-</Data></Cell>
    <Cell><Data ss:Type="String">ITX</Data></Cell>
    <Cell><Data ss:Type="Number">-29</Data></Cell>
    <Cell><Data ss:Type="Number">99</Data></Cell>
    <Cell><Data ss:Type="Number">39</Data></Cell>
    <Cell ss:StyleID="s35"><Data ss:Type="Number">11</Data></Cell>
    <Cell ss:StyleID="s35"><Data ss:Type="String">middle</Data></Cell>
    <Cell ss:StyleID="s35"><Data ss:Type="Number">11</Data></Cell>
    <Cell ss:StyleID="s35"><Data ss:Type="String">middle</Data></Cell>
    <Cell ss:StyleID="s31"><Data ss:Type="Number">11</Data></Cell>
    <Cell><Data ss:Type="String">Other</Data></Cell>
   </Row>
   <Row ss:Height="15">
    <Cell ss:StyleID="s35"><Data ss:Type="String">17</Data></Cell>
    <Cell ss:StyleID="s35"><Data ss:Type="Number">37680000</Data></Cell>
    <Cell ss:StyleID="s35"><Data ss:Type="String">205+189-</Data></Cell>
    <Cell ss:StyleID="s35"><Data ss:Type="String">17</Data></Cell>
    <Cell ss:StyleID="s35"><Data ss:Type="Number">37680000</Data></Cell>
    <Cell ss:StyleID="s35"><Data ss:Type="String">16+12-</Data></Cell>
    <Cell><Data ss:Type="String">INV</Data></Cell>
    <Cell><Data ss:Type="Number">65</Data></Cell>
    <Cell><Data ss:Type="Number">99</Data></Cell>
    <Cell><Data ss:Type="Number">16</Data></Cell>
    <Cell ss:StyleID="s35"><Data ss:Type="Number">11</Data></Cell>
    <Cell ss:StyleID="s35"><Data ss:Type="String">middle</Data></Cell>
    <Cell ss:StyleID="s35"><Data ss:Type="Number">11</Data></Cell>
    <Cell ss:StyleID="s35"><Data ss:Type="String">middle</Data></Cell>
    <Cell ss:StyleID="s31"><Data ss:Type="Number">11</Data></Cell>
    <Cell><Data ss:Type="String">ID</Data></Cell>
   </Row>
   <Row ss:Height="15">
    <Cell ss:StyleID="s35"><Data ss:Type="String">17</Data></Cell>
    <Cell ss:StyleID="s35"><Data ss:Type="Number">37695000</Data></Cell>
    <Cell ss:StyleID="s35"><Data ss:Type="String">231+215-</Data></Cell>
    <Cell ss:StyleID="s35"><Data ss:Type="String">17</Data></Cell>
    <Cell ss:StyleID="s35"><Data ss:Type="Number">37725000</Data></Cell>
    <Cell ss:StyleID="s35"><Data ss:Type="String">51+64-</Data></Cell>
    <Cell><Data ss:Type="String">ITX</Data></Cell>
    <Cell><Data ss:Type="Number">789</Data></Cell>
    <Cell><Data ss:Type="Number">99</Data></Cell>
    <Cell><Data ss:Type="Number">26</Data></Cell>
    <Cell ss:StyleID="s35"><Data ss:Type="Number">11</Data></Cell>
    <Cell ss:StyleID="s35"><Data ss:Type="String">middle</Data></Cell>
    <Cell ss:StyleID="s35"><Data ss:Type="Number">11</Data></Cell>
    <Cell ss:StyleID="s35"><Data ss:Type="String">middle</Data></Cell>
    <Cell ss:StyleID="s31"><Data ss:Type="Number">11</Data></Cell>
    <Cell><Data ss:Type="String">Other</Data></Cell>
   </Row>
   <Row ss:Height="15">
    <Cell ss:StyleID="s35"><Data ss:Type="String">17</Data></Cell>
    <Cell ss:StyleID="s35"><Data ss:Type="Number">37710000</Data></Cell>
    <Cell ss:StyleID="s35"><Data ss:Type="String">47+76-</Data></Cell>
    <Cell ss:StyleID="s35"><Data ss:Type="String">17</Data></Cell>
    <Cell ss:StyleID="s35"><Data ss:Type="Number">37710000</Data></Cell>
    <Cell ss:StyleID="s35"><Data ss:Type="String">340+445-</Data></Cell>
    <Cell><Data ss:Type="String">ITX</Data></Cell>
    <Cell><Data ss:Type="Number">67</Data></Cell>
    <Cell><Data ss:Type="Number">99</Data></Cell>
    <Cell><Data ss:Type="Number">23</Data></Cell>
    <Cell ss:StyleID="s35"><Data ss:Type="Number">11</Data></Cell>
    <Cell ss:StyleID="s35"><Data ss:Type="String">middle</Data></Cell>
    <Cell ss:StyleID="s35"><Data ss:Type="Number">11</Data></Cell>
    <Cell ss:StyleID="s35"><Data ss:Type="String">middle</Data></Cell>
    <Cell ss:StyleID="s31"><Data ss:Type="Number">11</Data></Cell>
    <Cell><Data ss:Type="String">Other</Data></Cell>
   </Row>
   <Row ss:Height="15">
    <Cell ss:StyleID="s35"><Data ss:Type="String">17</Data></Cell>
    <Cell ss:StyleID="s35"><Data ss:Type="Number">37710000</Data></Cell>
    <Cell ss:StyleID="s35"><Data ss:Type="String">85+32-</Data></Cell>
    <Cell ss:StyleID="s35"><Data ss:Type="String">17</Data></Cell>
    <Cell ss:StyleID="s35"><Data ss:Type="Number">37710000</Data></Cell>
    <Cell ss:StyleID="s35"><Data ss:Type="String">177+217-</Data></Cell>
    <Cell><Data ss:Type="String">INV</Data></Cell>
    <Cell><Data ss:Type="Number">288</Data></Cell>
    <Cell><Data ss:Type="Number">99</Data></Cell>
    <Cell><Data ss:Type="Number">33</Data></Cell>
    <Cell ss:StyleID="s35"><Data ss:Type="Number">11</Data></Cell>
    <Cell ss:StyleID="s35"><Data ss:Type="String">middle</Data></Cell>
    <Cell ss:StyleID="s35"><Data ss:Type="Number">11</Data></Cell>
    <Cell ss:StyleID="s35"><Data ss:Type="String">middle</Data></Cell>
    <Cell ss:StyleID="s31"><Data ss:Type="Number">11</Data></Cell>
    <Cell><Data ss:Type="String">ID</Data></Cell>
   </Row>
   <Row ss:Height="15">
    <Cell ss:StyleID="s35"><Data ss:Type="String">17</Data></Cell>
    <Cell ss:StyleID="s35"><Data ss:Type="Number">37710000</Data></Cell>
    <Cell ss:StyleID="s35"><Data ss:Type="String">293+392-</Data></Cell>
    <Cell ss:StyleID="s35"><Data ss:Type="String">17</Data></Cell>
    <Cell ss:StyleID="s35"><Data ss:Type="Number">37725000</Data></Cell>
    <Cell ss:StyleID="s35"><Data ss:Type="String">356+283-</Data></Cell>
    <Cell><Data ss:Type="String">INV</Data></Cell>
    <Cell><Data ss:Type="Number">771</Data></Cell>
    <Cell><Data ss:Type="Number">99</Data></Cell>
    <Cell><Data ss:Type="Number">28</Data></Cell>
    <Cell ss:StyleID="s35"><Data ss:Type="Number">11</Data></Cell>
    <Cell ss:StyleID="s35"><Data ss:Type="String">middle</Data></Cell>
    <Cell ss:StyleID="s35"><Data ss:Type="Number">11</Data></Cell>
    <Cell ss:StyleID="s35"><Data ss:Type="String">middle</Data></Cell>
    <Cell ss:StyleID="s31"><Data ss:Type="Number">11</Data></Cell>
    <Cell><Data ss:Type="String">ID</Data></Cell>
   </Row>
   <Row ss:Height="15">
    <Cell ss:StyleID="s35"><Data ss:Type="String">17</Data></Cell>
    <Cell ss:StyleID="s35"><Data ss:Type="Number">37725000</Data></Cell>
    <Cell ss:StyleID="s35"><Data ss:Type="String">53+46-</Data></Cell>
    <Cell ss:StyleID="s35"><Data ss:Type="String">17</Data></Cell>
    <Cell ss:StyleID="s35"><Data ss:Type="Number">37725000</Data></Cell>
    <Cell ss:StyleID="s35"><Data ss:Type="String">89+114-</Data></Cell>
    <Cell><Data ss:Type="String">INV</Data></Cell>
    <Cell><Data ss:Type="Number">914</Data></Cell>
    <Cell><Data ss:Type="Number">99</Data></Cell>
    <Cell><Data ss:Type="Number">17</Data></Cell>
    <Cell ss:StyleID="s35"><Data ss:Type="Number">11</Data></Cell>
    <Cell ss:StyleID="s35"><Data ss:Type="String">middle</Data></Cell>
    <Cell ss:StyleID="s35"><Data ss:Type="Number">11</Data></Cell>
    <Cell ss:StyleID="s35"><Data ss:Type="String">middle</Data></Cell>
    <Cell ss:StyleID="s31"><Data ss:Type="Number">11</Data></Cell>
    <Cell><Data ss:Type="String">ID</Data></Cell>
   </Row>
   <Row ss:Height="15">
    <Cell ss:StyleID="s35"><Data ss:Type="String">17</Data></Cell>
    <Cell ss:StyleID="s35"><Data ss:Type="Number">37755000</Data></Cell>
    <Cell ss:StyleID="s35"><Data ss:Type="String">238+274-</Data></Cell>
    <Cell ss:StyleID="s35"><Data ss:Type="String">17</Data></Cell>
    <Cell ss:StyleID="s35"><Data ss:Type="Number">37755000</Data></Cell>
    <Cell ss:StyleID="s35"><Data ss:Type="String">238+274-</Data></Cell>
    <Cell><Data ss:Type="String">INV</Data></Cell>
    <Cell><Data ss:Type="Number">116</Data></Cell>
    <Cell><Data ss:Type="Number">99</Data></Cell>
    <Cell><Data ss:Type="Number">20</Data></Cell>
    <Cell ss:StyleID="s35"><Data ss:Type="Number">11</Data></Cell>
    <Cell ss:StyleID="s35"><Data ss:Type="String">middle</Data></Cell>
    <Cell ss:StyleID="s35"><Data ss:Type="Number">11</Data></Cell>
    <Cell ss:StyleID="s35"><Data ss:Type="String">middle</Data></Cell>
    <Cell ss:StyleID="s31"><Data ss:Type="Number">11</Data></Cell>
    <Cell><Data ss:Type="String">ID</Data></Cell>
   </Row>
   <Row ss:Height="15">
    <Cell ss:StyleID="s35"><Data ss:Type="String">17</Data></Cell>
    <Cell ss:StyleID="s35"><Data ss:Type="Number">37755000</Data></Cell>
    <Cell ss:StyleID="s35"><Data ss:Type="String">347+340-</Data></Cell>
    <Cell ss:StyleID="s35"><Data ss:Type="String">17</Data></Cell>
    <Cell ss:StyleID="s35"><Data ss:Type="Number">37770000</Data></Cell>
    <Cell ss:StyleID="s35"><Data ss:Type="String">347+340-</Data></Cell>
    <Cell><Data ss:Type="String">INV</Data></Cell>
    <Cell><Data ss:Type="Number">109</Data></Cell>
    <Cell><Data ss:Type="Number">99</Data></Cell>
    <Cell><Data ss:Type="Number">27</Data></Cell>
    <Cell ss:StyleID="s35"><Data ss:Type="Number">11</Data></Cell>
    <Cell ss:StyleID="s35"><Data ss:Type="String">middle</Data></Cell>
    <Cell ss:StyleID="s35"><Data ss:Type="Number">11</Data></Cell>
    <Cell ss:StyleID="s35"><Data ss:Type="String">middle</Data></Cell>
    <Cell ss:StyleID="s31"><Data ss:Type="Number">11</Data></Cell>
    <Cell><Data ss:Type="String">ID</Data></Cell>
   </Row>
   <Row ss:Height="15">
    <Cell ss:StyleID="s35"><Data ss:Type="String">17</Data></Cell>
    <Cell ss:StyleID="s35"><Data ss:Type="Number">37770000</Data></Cell>
    <Cell ss:StyleID="s35"><Data ss:Type="String">184+229-</Data></Cell>
    <Cell ss:StyleID="s35"><Data ss:Type="String">17</Data></Cell>
    <Cell ss:StyleID="s35"><Data ss:Type="Number">37770000</Data></Cell>
    <Cell ss:StyleID="s35"><Data ss:Type="String">742+750-</Data></Cell>
    <Cell><Data ss:Type="String">ITX</Data></Cell>
    <Cell><Data ss:Type="Number">118</Data></Cell>
    <Cell><Data ss:Type="Number">99</Data></Cell>
    <Cell><Data ss:Type="Number">38</Data></Cell>
    <Cell ss:StyleID="s35"><Data ss:Type="Number">11</Data></Cell>
    <Cell ss:StyleID="s35"><Data ss:Type="String">middle</Data></Cell>
    <Cell ss:StyleID="s35"><Data ss:Type="Number">11</Data></Cell>
    <Cell ss:StyleID="s35"><Data ss:Type="String">middle</Data></Cell>
    <Cell ss:StyleID="s31"><Data ss:Type="Number">11</Data></Cell>
    <Cell><Data ss:Type="String">Other</Data></Cell>
   </Row>
   <Row ss:Height="15">
    <Cell ss:StyleID="s35"><Data ss:Type="String">17</Data></Cell>
    <Cell ss:StyleID="s35"><Data ss:Type="Number">37770000</Data></Cell>
    <Cell ss:StyleID="s35"><Data ss:Type="String">122+130-</Data></Cell>
    <Cell ss:StyleID="s35"><Data ss:Type="String">17</Data></Cell>
    <Cell ss:StyleID="s35"><Data ss:Type="Number">37770000</Data></Cell>
    <Cell ss:StyleID="s35"><Data ss:Type="String">78+126-</Data></Cell>
    <Cell><Data ss:Type="String">INV</Data></Cell>
    <Cell><Data ss:Type="Number">208</Data></Cell>
    <Cell><Data ss:Type="Number">96</Data></Cell>
    <Cell><Data ss:Type="Number">17</Data></Cell>
    <Cell ss:StyleID="s35"><Data ss:Type="Number">11</Data></Cell>
    <Cell ss:StyleID="s35"><Data ss:Type="String">middle</Data></Cell>
    <Cell ss:StyleID="s35"><Data ss:Type="Number">11</Data></Cell>
    <Cell ss:StyleID="s35"><Data ss:Type="String">middle</Data></Cell>
    <Cell ss:StyleID="s31"><Data ss:Type="Number">11</Data></Cell>
    <Cell><Data ss:Type="String">ID</Data></Cell>
   </Row>
   <Row ss:Height="15">
    <Cell ss:StyleID="s35"><Data ss:Type="String">17</Data></Cell>
    <Cell ss:StyleID="s35"><Data ss:Type="Number">37785000</Data></Cell>
    <Cell ss:StyleID="s35"><Data ss:Type="String">417+441-</Data></Cell>
    <Cell ss:StyleID="s35"><Data ss:Type="String">17</Data></Cell>
    <Cell ss:StyleID="s35"><Data ss:Type="Number">37785000</Data></Cell>
    <Cell ss:StyleID="s35"><Data ss:Type="String">417+441-</Data></Cell>
    <Cell><Data ss:Type="String">ITX</Data></Cell>
    <Cell><Data ss:Type="Number">68</Data></Cell>
    <Cell><Data ss:Type="Number">99</Data></Cell>
    <Cell><Data ss:Type="Number">41</Data></Cell>
    <Cell ss:StyleID="s35"><Data ss:Type="Number">11</Data></Cell>
    <Cell ss:StyleID="s35"><Data ss:Type="String">middle</Data></Cell>
    <Cell ss:StyleID="s35"><Data ss:Type="Number">11</Data></Cell>
    <Cell ss:StyleID="s35"><Data ss:Type="String">middle</Data></Cell>
    <Cell ss:StyleID="s31"><Data ss:Type="Number">11</Data></Cell>
    <Cell><Data ss:Type="String">Other</Data></Cell>
   </Row>
   <Row ss:Height="15">
    <Cell ss:StyleID="s35"><Data ss:Type="String">17</Data></Cell>
    <Cell ss:StyleID="s35"><Data ss:Type="Number">37785000</Data></Cell>
    <Cell ss:StyleID="s35"><Data ss:Type="String">137+127-</Data></Cell>
    <Cell ss:StyleID="s35"><Data ss:Type="String">17</Data></Cell>
    <Cell ss:StyleID="s35"><Data ss:Type="Number">37800000</Data></Cell>
    <Cell ss:StyleID="s35"><Data ss:Type="String">130+179-</Data></Cell>
    <Cell><Data ss:Type="String">INV</Data></Cell>
    <Cell><Data ss:Type="Number">353</Data></Cell>
    <Cell><Data ss:Type="Number">99</Data></Cell>
    <Cell><Data ss:Type="Number">20</Data></Cell>
    <Cell ss:StyleID="s35"><Data ss:Type="Number">11</Data></Cell>
    <Cell ss:StyleID="s35"><Data ss:Type="String">middle</Data></Cell>
    <Cell ss:StyleID="s35"><Data ss:Type="Number">11</Data></Cell>
    <Cell ss:StyleID="s35"><Data ss:Type="String">middle</Data></Cell>
    <Cell ss:StyleID="s31"><Data ss:Type="Number">11</Data></Cell>
    <Cell><Data ss:Type="String">ID</Data></Cell>
   </Row>
   <Row ss:Height="15">
    <Cell ss:StyleID="s35"><Data ss:Type="String">17</Data></Cell>
    <Cell ss:StyleID="s35"><Data ss:Type="Number">37800000</Data></Cell>
    <Cell ss:StyleID="s35"><Data ss:Type="String">273+296-</Data></Cell>
    <Cell ss:StyleID="s35"><Data ss:Type="String">17</Data></Cell>
    <Cell ss:StyleID="s35"><Data ss:Type="Number">37800000</Data></Cell>
    <Cell ss:StyleID="s35"><Data ss:Type="String">429+369-</Data></Cell>
    <Cell><Data ss:Type="String">INV</Data></Cell>
    <Cell><Data ss:Type="Number">380</Data></Cell>
    <Cell><Data ss:Type="Number">99</Data></Cell>
    <Cell><Data ss:Type="Number">27</Data></Cell>
    <Cell ss:StyleID="s35"><Data ss:Type="Number">11</Data></Cell>
    <Cell ss:StyleID="s35"><Data ss:Type="String">middle</Data></Cell>
    <Cell ss:StyleID="s35"><Data ss:Type="Number">11</Data></Cell>
    <Cell ss:StyleID="s35"><Data ss:Type="String">middle</Data></Cell>
    <Cell ss:StyleID="s31"><Data ss:Type="Number">11</Data></Cell>
    <Cell><Data ss:Type="String">ID</Data></Cell>
   </Row>
   <Row ss:Height="15">
    <Cell ss:StyleID="s35"><Data ss:Type="String">17</Data></Cell>
    <Cell ss:StyleID="s35"><Data ss:Type="Number">37815000</Data></Cell>
    <Cell ss:StyleID="s35"><Data ss:Type="String">271+206-</Data></Cell>
    <Cell ss:StyleID="s35"><Data ss:Type="String">17</Data></Cell>
    <Cell ss:StyleID="s35"><Data ss:Type="Number">37815000</Data></Cell>
    <Cell ss:StyleID="s35"><Data ss:Type="String">271+206-</Data></Cell>
    <Cell><Data ss:Type="String">ITX</Data></Cell>
    <Cell><Data ss:Type="Number">104</Data></Cell>
    <Cell><Data ss:Type="Number">92</Data></Cell>
    <Cell><Data ss:Type="Number">18</Data></Cell>
    <Cell ss:StyleID="s35"><Data ss:Type="Number">11</Data></Cell>
    <Cell ss:StyleID="s35"><Data ss:Type="String">middle</Data></Cell>
    <Cell ss:StyleID="s35"><Data ss:Type="Number">11</Data></Cell>
    <Cell ss:StyleID="s35"><Data ss:Type="String">middle</Data></Cell>
    <Cell ss:StyleID="s31"><Data ss:Type="Number">11</Data></Cell>
    <Cell><Data ss:Type="String">Other</Data></Cell>
   </Row>
   <Row ss:Height="15">
    <Cell ss:StyleID="s35"><Data ss:Type="String">17</Data></Cell>
    <Cell ss:StyleID="s35"><Data ss:Type="Number">37815000</Data></Cell>
    <Cell ss:StyleID="s35"><Data ss:Type="String">236+173-</Data></Cell>
    <Cell ss:StyleID="s35"><Data ss:Type="String">17</Data></Cell>
    <Cell ss:StyleID="s35"><Data ss:Type="Number">37830000</Data></Cell>
    <Cell ss:StyleID="s35"><Data ss:Type="String">287+238-</Data></Cell>
    <Cell><Data ss:Type="String">ITX</Data></Cell>
    <Cell><Data ss:Type="Number">153</Data></Cell>
    <Cell><Data ss:Type="Number">99</Data></Cell>
    <Cell><Data ss:Type="Number">34</Data></Cell>
    <Cell ss:StyleID="s35"><Data ss:Type="Number">11</Data></Cell>
    <Cell ss:StyleID="s35"><Data ss:Type="String">middle</Data></Cell>
    <Cell ss:StyleID="s35"><Data ss:Type="Number">11</Data></Cell>
    <Cell ss:StyleID="s35"><Data ss:Type="String">middle</Data></Cell>
    <Cell ss:StyleID="s31"><Data ss:Type="Number">11</Data></Cell>
    <Cell><Data ss:Type="String">Other</Data></Cell>
   </Row>
   <Row ss:Height="15">
    <Cell ss:StyleID="s35"><Data ss:Type="String">17</Data></Cell>
    <Cell ss:StyleID="s35"><Data ss:Type="Number">37815000</Data></Cell>
    <Cell ss:StyleID="s35"><Data ss:Type="String">66+132-</Data></Cell>
    <Cell ss:StyleID="s35"><Data ss:Type="String">17</Data></Cell>
    <Cell ss:StyleID="s35"><Data ss:Type="Number">37860000</Data></Cell>
    <Cell ss:StyleID="s35"><Data ss:Type="String">299+301-</Data></Cell>
    <Cell><Data ss:Type="String">INV</Data></Cell>
    <Cell><Data ss:Type="Number">3887</Data></Cell>
    <Cell><Data ss:Type="Number">99</Data></Cell>
    <Cell><Data ss:Type="Number">27</Data></Cell>
    <Cell ss:StyleID="s35"><Data ss:Type="Number">11</Data></Cell>
    <Cell ss:StyleID="s35"><Data ss:Type="String">middle</Data></Cell>
    <Cell ss:StyleID="s35"><Data ss:Type="Number">11</Data></Cell>
    <Cell ss:StyleID="s35"><Data ss:Type="String">middle</Data></Cell>
    <Cell ss:StyleID="s31"><Data ss:Type="Number">11</Data></Cell>
    <Cell><Data ss:Type="String">ID</Data></Cell>
   </Row>
   <Row ss:Height="15">
    <Cell ss:StyleID="s35"><Data ss:Type="String">17</Data></Cell>
    <Cell ss:StyleID="s35"><Data ss:Type="Number">37830000</Data></Cell>
    <Cell ss:StyleID="s35"><Data ss:Type="String">380+294-</Data></Cell>
    <Cell ss:StyleID="s35"><Data ss:Type="String">17</Data></Cell>
    <Cell ss:StyleID="s35"><Data ss:Type="Number">37830000</Data></Cell>
    <Cell ss:StyleID="s35"><Data ss:Type="String">380+294-</Data></Cell>
    <Cell><Data ss:Type="String">ITX</Data></Cell>
    <Cell><Data ss:Type="Number">27</Data></Cell>
    <Cell><Data ss:Type="Number">99</Data></Cell>
    <Cell><Data ss:Type="Number">37</Data></Cell>
    <Cell ss:StyleID="s35"><Data ss:Type="Number">11</Data></Cell>
    <Cell ss:StyleID="s35"><Data ss:Type="String">middle</Data></Cell>
    <Cell ss:StyleID="s35"><Data ss:Type="Number">11</Data></Cell>
    <Cell ss:StyleID="s35"><Data ss:Type="String">middle</Data></Cell>
    <Cell ss:StyleID="s31"><Data ss:Type="Number">11</Data></Cell>
    <Cell><Data ss:Type="String">Other</Data></Cell>
   </Row>
   <Row ss:Height="15">
    <Cell ss:StyleID="s35"><Data ss:Type="String">17</Data></Cell>
    <Cell ss:StyleID="s35"><Data ss:Type="Number">37830000</Data></Cell>
    <Cell ss:StyleID="s35"><Data ss:Type="String">104+140-</Data></Cell>
    <Cell ss:StyleID="s35"><Data ss:Type="String">17</Data></Cell>
    <Cell ss:StyleID="s35"><Data ss:Type="Number">37830000</Data></Cell>
    <Cell ss:StyleID="s35"><Data ss:Type="String">104+140-</Data></Cell>
    <Cell><Data ss:Type="String">INV</Data></Cell>
    <Cell><Data ss:Type="Number">60</Data></Cell>
    <Cell><Data ss:Type="Number">99</Data></Cell>
    <Cell><Data ss:Type="Number">13</Data></Cell>
    <Cell ss:StyleID="s35"><Data ss:Type="Number">11</Data></Cell>
    <Cell ss:StyleID="s35"><Data ss:Type="String">middle</Data></Cell>
    <Cell ss:StyleID="s35"><Data ss:Type="Number">11</Data></Cell>
    <Cell ss:StyleID="s35"><Data ss:Type="String">middle</Data></Cell>
    <Cell ss:StyleID="s31"><Data ss:Type="Number">11</Data></Cell>
    <Cell><Data ss:Type="String">ID</Data></Cell>
   </Row>
   <Row ss:Height="15">
    <Cell ss:StyleID="s35"><Data ss:Type="String">17</Data></Cell>
    <Cell ss:StyleID="s35"><Data ss:Type="Number">37830000</Data></Cell>
    <Cell ss:StyleID="s35"><Data ss:Type="String">131+127-</Data></Cell>
    <Cell ss:StyleID="s35"><Data ss:Type="String">17</Data></Cell>
    <Cell ss:StyleID="s35"><Data ss:Type="Number">37845000</Data></Cell>
    <Cell ss:StyleID="s35"><Data ss:Type="String">131+127-</Data></Cell>
    <Cell><Data ss:Type="String">ITX</Data></Cell>
    <Cell><Data ss:Type="Number">-1</Data></Cell>
    <Cell><Data ss:Type="Number">98</Data></Cell>
    <Cell><Data ss:Type="Number">17</Data></Cell>
    <Cell ss:StyleID="s35"><Data ss:Type="Number">11</Data></Cell>
    <Cell ss:StyleID="s35"><Data ss:Type="String">middle</Data></Cell>
    <Cell ss:StyleID="s35"><Data ss:Type="Number">11</Data></Cell>
    <Cell ss:StyleID="s35"><Data ss:Type="String">middle</Data></Cell>
    <Cell ss:StyleID="s31"><Data ss:Type="Number">11</Data></Cell>
    <Cell><Data ss:Type="String">Other</Data></Cell>
   </Row>
   <Row ss:Height="15">
    <Cell ss:StyleID="s35"><Data ss:Type="String">17</Data></Cell>
    <Cell ss:StyleID="s35"><Data ss:Type="Number">37845000</Data></Cell>
    <Cell ss:StyleID="s35"><Data ss:Type="String">37+19-</Data></Cell>
    <Cell ss:StyleID="s35"><Data ss:Type="String">17</Data></Cell>
    <Cell ss:StyleID="s35"><Data ss:Type="Number">37845000</Data></Cell>
    <Cell ss:StyleID="s35"><Data ss:Type="String">355+232-</Data></Cell>
    <Cell><Data ss:Type="String">INV</Data></Cell>
    <Cell><Data ss:Type="Number">232</Data></Cell>
    <Cell><Data ss:Type="Number">99</Data></Cell>
    <Cell><Data ss:Type="Number">23</Data></Cell>
    <Cell ss:StyleID="s35"><Data ss:Type="Number">11</Data></Cell>
    <Cell ss:StyleID="s35"><Data ss:Type="String">middle</Data></Cell>
    <Cell ss:StyleID="s35"><Data ss:Type="Number">11</Data></Cell>
    <Cell ss:StyleID="s35"><Data ss:Type="String">middle</Data></Cell>
    <Cell ss:StyleID="s31"><Data ss:Type="Number">11</Data></Cell>
    <Cell><Data ss:Type="String">ID</Data></Cell>
   </Row>
   <Row ss:Height="15">
    <Cell ss:StyleID="s35"><Data ss:Type="String">17</Data></Cell>
    <Cell ss:StyleID="s35"><Data ss:Type="Number">37845000</Data></Cell>
    <Cell ss:StyleID="s35"><Data ss:Type="String">311+176-</Data></Cell>
    <Cell ss:StyleID="s35"><Data ss:Type="String">17</Data></Cell>
    <Cell ss:StyleID="s35"><Data ss:Type="Number">37905000</Data></Cell>
    <Cell ss:StyleID="s35"><Data ss:Type="String">531+426-</Data></Cell>
    <Cell><Data ss:Type="String">INV</Data></Cell>
    <Cell><Data ss:Type="Number">3979</Data></Cell>
    <Cell><Data ss:Type="Number">99</Data></Cell>
    <Cell><Data ss:Type="Number">30</Data></Cell>
    <Cell ss:StyleID="s35"><Data ss:Type="Number">11</Data></Cell>
    <Cell ss:StyleID="s35"><Data ss:Type="String">middle</Data></Cell>
    <Cell ss:StyleID="s35"><Data ss:Type="Number">11</Data></Cell>
    <Cell ss:StyleID="s35"><Data ss:Type="String">middle</Data></Cell>
    <Cell ss:StyleID="s31"><Data ss:Type="Number">11</Data></Cell>
    <Cell><Data ss:Type="String">ID</Data></Cell>
   </Row>
   <Row ss:Height="15">
    <Cell ss:StyleID="s35"><Data ss:Type="String">17</Data></Cell>
    <Cell ss:StyleID="s35"><Data ss:Type="Number">37875000</Data></Cell>
    <Cell ss:StyleID="s35"><Data ss:Type="String">165+174-</Data></Cell>
    <Cell ss:StyleID="s35"><Data ss:Type="String">17</Data></Cell>
    <Cell ss:StyleID="s35"><Data ss:Type="Number">37875000</Data></Cell>
    <Cell ss:StyleID="s35"><Data ss:Type="String">149+131-</Data></Cell>
    <Cell><Data ss:Type="String">INV</Data></Cell>
    <Cell><Data ss:Type="Number">167</Data></Cell>
    <Cell><Data ss:Type="Number">99</Data></Cell>
    <Cell><Data ss:Type="Number">30</Data></Cell>
    <Cell ss:StyleID="s35"><Data ss:Type="Number">11</Data></Cell>
    <Cell ss:StyleID="s35"><Data ss:Type="String">middle</Data></Cell>
    <Cell ss:StyleID="s35"><Data ss:Type="Number">11</Data></Cell>
    <Cell ss:StyleID="s35"><Data ss:Type="String">middle</Data></Cell>
    <Cell ss:StyleID="s31"><Data ss:Type="Number">11</Data></Cell>
    <Cell><Data ss:Type="String">ID</Data></Cell>
   </Row>
   <Row ss:Height="15">
    <Cell ss:StyleID="s35"><Data ss:Type="String">17</Data></Cell>
    <Cell ss:StyleID="s35"><Data ss:Type="Number">37890000</Data></Cell>
    <Cell ss:StyleID="s35"><Data ss:Type="String">417+496-</Data></Cell>
    <Cell ss:StyleID="s35"><Data ss:Type="String">17</Data></Cell>
    <Cell ss:StyleID="s35"><Data ss:Type="Number">37890000</Data></Cell>
    <Cell ss:StyleID="s35"><Data ss:Type="String">144+131-</Data></Cell>
    <Cell><Data ss:Type="String">INV</Data></Cell>
    <Cell><Data ss:Type="Number">205</Data></Cell>
    <Cell><Data ss:Type="Number">99</Data></Cell>
    <Cell><Data ss:Type="Number">34</Data></Cell>
    <Cell ss:StyleID="s35"><Data ss:Type="Number">11</Data></Cell>
    <Cell ss:StyleID="s35"><Data ss:Type="String">middle</Data></Cell>
    <Cell ss:StyleID="s35"><Data ss:Type="Number">11</Data></Cell>
    <Cell ss:StyleID="s35"><Data ss:Type="String">middle</Data></Cell>
    <Cell ss:StyleID="s31"><Data ss:Type="Number">11</Data></Cell>
    <Cell><Data ss:Type="String">ID</Data></Cell>
   </Row>
   <Row ss:Height="15">
    <Cell ss:StyleID="s35"><Data ss:Type="String">17</Data></Cell>
    <Cell ss:StyleID="s35"><Data ss:Type="Number">37905000</Data></Cell>
    <Cell ss:StyleID="s35"><Data ss:Type="String">476+408-</Data></Cell>
    <Cell ss:StyleID="s35"><Data ss:Type="String">17</Data></Cell>
    <Cell ss:StyleID="s35"><Data ss:Type="Number">37920000</Data></Cell>
    <Cell ss:StyleID="s35"><Data ss:Type="String">155+282-</Data></Cell>
    <Cell><Data ss:Type="String">INV</Data></Cell>
    <Cell><Data ss:Type="Number">752</Data></Cell>
    <Cell><Data ss:Type="Number">99</Data></Cell>
    <Cell><Data ss:Type="Number">42</Data></Cell>
    <Cell ss:StyleID="s35"><Data ss:Type="Number">11</Data></Cell>
    <Cell ss:StyleID="s35"><Data ss:Type="String">middle</Data></Cell>
    <Cell ss:StyleID="s35"><Data ss:Type="Number">11</Data></Cell>
    <Cell ss:StyleID="s35"><Data ss:Type="String">middle</Data></Cell>
    <Cell ss:StyleID="s31"><Data ss:Type="Number">11</Data></Cell>
    <Cell><Data ss:Type="String">ID</Data></Cell>
   </Row>
   <Row ss:Height="15">
    <Cell ss:StyleID="s35"><Data ss:Type="String">17</Data></Cell>
    <Cell ss:StyleID="s35"><Data ss:Type="Number">37920000</Data></Cell>
    <Cell ss:StyleID="s35"><Data ss:Type="String">467+494-</Data></Cell>
    <Cell ss:StyleID="s35"><Data ss:Type="String">17</Data></Cell>
    <Cell ss:StyleID="s35"><Data ss:Type="Number">37920000</Data></Cell>
    <Cell ss:StyleID="s35"><Data ss:Type="String">5+15-</Data></Cell>
    <Cell><Data ss:Type="String">INV</Data></Cell>
    <Cell><Data ss:Type="Number">528</Data></Cell>
    <Cell><Data ss:Type="Number">99</Data></Cell>
    <Cell><Data ss:Type="Number">90</Data></Cell>
    <Cell ss:StyleID="s35"><Data ss:Type="Number">11</Data></Cell>
    <Cell ss:StyleID="s35"><Data ss:Type="String">middle</Data></Cell>
    <Cell ss:StyleID="s35"><Data ss:Type="Number">11</Data></Cell>
    <Cell ss:StyleID="s35"><Data ss:Type="String">middle</Data></Cell>
    <Cell ss:StyleID="s31"><Data ss:Type="Number">11</Data></Cell>
    <Cell><Data ss:Type="String">ID</Data></Cell>
   </Row>
   <Row ss:Height="15">
    <Cell ss:StyleID="s35"><Data ss:Type="String">17</Data></Cell>
    <Cell ss:StyleID="s35"><Data ss:Type="Number">37920000</Data></Cell>
    <Cell ss:StyleID="s35"><Data ss:Type="String">351+391-</Data></Cell>
    <Cell ss:StyleID="s35"><Data ss:Type="String">17</Data></Cell>
    <Cell ss:StyleID="s35"><Data ss:Type="Number">37935000</Data></Cell>
    <Cell ss:StyleID="s35"><Data ss:Type="String">272+280-</Data></Cell>
    <Cell><Data ss:Type="String">INV</Data></Cell>
    <Cell><Data ss:Type="Number">485</Data></Cell>
    <Cell><Data ss:Type="Number">99</Data></Cell>
    <Cell><Data ss:Type="Number">43</Data></Cell>
    <Cell ss:StyleID="s35"><Data ss:Type="Number">11</Data></Cell>
    <Cell ss:StyleID="s35"><Data ss:Type="String">middle</Data></Cell>
    <Cell ss:StyleID="s35"><Data ss:Type="Number">11</Data></Cell>
    <Cell ss:StyleID="s35"><Data ss:Type="String">middle</Data></Cell>
    <Cell ss:StyleID="s31"><Data ss:Type="Number">11</Data></Cell>
    <Cell><Data ss:Type="String">ID</Data></Cell>
   </Row>
   <Row ss:Height="15">
    <Cell ss:StyleID="s35"><Data ss:Type="String">17</Data></Cell>
    <Cell ss:StyleID="s35"><Data ss:Type="Number">37935000</Data></Cell>
    <Cell ss:StyleID="s35"><Data ss:Type="String">164+171-</Data></Cell>
    <Cell ss:StyleID="s35"><Data ss:Type="String">17</Data></Cell>
    <Cell ss:StyleID="s35"><Data ss:Type="Number">37935000</Data></Cell>
    <Cell ss:StyleID="s35"><Data ss:Type="String">402+469-</Data></Cell>
    <Cell><Data ss:Type="String">ITX</Data></Cell>
    <Cell><Data ss:Type="Number">226</Data></Cell>
    <Cell><Data ss:Type="Number">99</Data></Cell>
    <Cell><Data ss:Type="Number">41</Data></Cell>
    <Cell ss:StyleID="s35"><Data ss:Type="Number">11</Data></Cell>
    <Cell ss:StyleID="s35"><Data ss:Type="String">middle</Data></Cell>
    <Cell ss:StyleID="s35"><Data ss:Type="Number">11</Data></Cell>
    <Cell ss:StyleID="s35"><Data ss:Type="String">middle</Data></Cell>
    <Cell ss:StyleID="s31"><Data ss:Type="Number">11</Data></Cell>
    <Cell><Data ss:Type="String">Other</Data></Cell>
   </Row>
   <Row ss:Height="15">
    <Cell ss:StyleID="s35"><Data ss:Type="String">17</Data></Cell>
    <Cell ss:StyleID="s35"><Data ss:Type="Number">37935000</Data></Cell>
    <Cell ss:StyleID="s35"><Data ss:Type="String">163+169-</Data></Cell>
    <Cell ss:StyleID="s35"><Data ss:Type="String">17</Data></Cell>
    <Cell ss:StyleID="s35"><Data ss:Type="Number">37950000</Data></Cell>
    <Cell ss:StyleID="s35"><Data ss:Type="String">293+283-</Data></Cell>
    <Cell><Data ss:Type="String">ITX</Data></Cell>
    <Cell><Data ss:Type="Number">-17</Data></Cell>
    <Cell><Data ss:Type="Number">99</Data></Cell>
    <Cell><Data ss:Type="Number">40</Data></Cell>
    <Cell ss:StyleID="s35"><Data ss:Type="Number">11</Data></Cell>
    <Cell ss:StyleID="s35"><Data ss:Type="String">middle</Data></Cell>
    <Cell ss:StyleID="s35"><Data ss:Type="Number">11</Data></Cell>
    <Cell ss:StyleID="s35"><Data ss:Type="String">middle</Data></Cell>
    <Cell ss:StyleID="s31"><Data ss:Type="Number">11</Data></Cell>
    <Cell><Data ss:Type="String">Other</Data></Cell>
   </Row>
   <Row ss:Height="15">
    <Cell ss:StyleID="s35"><Data ss:Type="String">17</Data></Cell>
    <Cell ss:StyleID="s35"><Data ss:Type="Number">37935000</Data></Cell>
    <Cell ss:StyleID="s35"><Data ss:Type="String">309+385-</Data></Cell>
    <Cell ss:StyleID="s35"><Data ss:Type="String">17</Data></Cell>
    <Cell ss:StyleID="s35"><Data ss:Type="Number">37950000</Data></Cell>
    <Cell ss:StyleID="s35"><Data ss:Type="String">87+85-</Data></Cell>
    <Cell><Data ss:Type="String">INV</Data></Cell>
    <Cell><Data ss:Type="Number">473</Data></Cell>
    <Cell><Data ss:Type="Number">99</Data></Cell>
    <Cell><Data ss:Type="Number">25</Data></Cell>
    <Cell ss:StyleID="s35"><Data ss:Type="Number">11</Data></Cell>
    <Cell ss:StyleID="s35"><Data ss:Type="String">middle</Data></Cell>
    <Cell ss:StyleID="s35"><Data ss:Type="Number">11</Data></Cell>
    <Cell ss:StyleID="s35"><Data ss:Type="String">middle</Data></Cell>
    <Cell ss:StyleID="s31"><Data ss:Type="Number">11</Data></Cell>
    <Cell><Data ss:Type="String">ID</Data></Cell>
   </Row>
   <Row ss:Height="15">
    <Cell ss:StyleID="s35"><Data ss:Type="String">17</Data></Cell>
    <Cell ss:StyleID="s35"><Data ss:Type="Number">37950000</Data></Cell>
    <Cell ss:StyleID="s35"><Data ss:Type="String">5+6-</Data></Cell>
    <Cell ss:StyleID="s35"><Data ss:Type="String">17</Data></Cell>
    <Cell ss:StyleID="s35"><Data ss:Type="Number">37950000</Data></Cell>
    <Cell ss:StyleID="s35"><Data ss:Type="String">255+323-</Data></Cell>
    <Cell><Data ss:Type="String">ITX</Data></Cell>
    <Cell><Data ss:Type="Number">58</Data></Cell>
    <Cell><Data ss:Type="Number">94</Data></Cell>
    <Cell><Data ss:Type="Number">18</Data></Cell>
    <Cell ss:StyleID="s35"><Data ss:Type="Number">11</Data></Cell>
    <Cell ss:StyleID="s35"><Data ss:Type="String">middle</Data></Cell>
    <Cell ss:StyleID="s35"><Data ss:Type="Number">11</Data></Cell>
    <Cell ss:StyleID="s35"><Data ss:Type="String">middle</Data></Cell>
    <Cell ss:StyleID="s31"><Data ss:Type="Number">11</Data></Cell>
    <Cell><Data ss:Type="String">Other</Data></Cell>
   </Row>
   <Row ss:Height="15">
    <Cell ss:StyleID="s35"><Data ss:Type="String">17</Data></Cell>
    <Cell ss:StyleID="s35"><Data ss:Type="Number">37950000</Data></Cell>
    <Cell ss:StyleID="s35"><Data ss:Type="String">204+283-</Data></Cell>
    <Cell ss:StyleID="s35"><Data ss:Type="String">17</Data></Cell>
    <Cell ss:StyleID="s35"><Data ss:Type="Number">38055000</Data></Cell>
    <Cell ss:StyleID="s35"><Data ss:Type="String">247+247-</Data></Cell>
    <Cell><Data ss:Type="String">ITX</Data></Cell>
    <Cell><Data ss:Type="Number">2440</Data></Cell>
    <Cell><Data ss:Type="Number">99</Data></Cell>
    <Cell><Data ss:Type="Number">40</Data></Cell>
    <Cell ss:StyleID="s35"><Data ss:Type="Number">11</Data></Cell>
    <Cell ss:StyleID="s35"><Data ss:Type="String">middle</Data></Cell>
    <Cell ss:StyleID="s35"><Data ss:Type="Number">11</Data></Cell>
    <Cell ss:StyleID="s35"><Data ss:Type="String">middle</Data></Cell>
    <Cell ss:StyleID="s31"><Data ss:Type="Number">11</Data></Cell>
    <Cell><Data ss:Type="String">Other</Data></Cell>
   </Row>
   <Row ss:Height="15">
    <Cell ss:StyleID="s35"><Data ss:Type="String">17</Data></Cell>
    <Cell ss:StyleID="s35"><Data ss:Type="Number">37965000</Data></Cell>
    <Cell ss:StyleID="s35"><Data ss:Type="String">107+85-</Data></Cell>
    <Cell ss:StyleID="s35"><Data ss:Type="String">17</Data></Cell>
    <Cell ss:StyleID="s35"><Data ss:Type="Number">37965000</Data></Cell>
    <Cell ss:StyleID="s35"><Data ss:Type="String">687+642-</Data></Cell>
    <Cell><Data ss:Type="String">INV</Data></Cell>
    <Cell><Data ss:Type="Number">104</Data></Cell>
    <Cell><Data ss:Type="Number">99</Data></Cell>
    <Cell><Data ss:Type="Number">29</Data></Cell>
    <Cell ss:StyleID="s35"><Data ss:Type="Number">11</Data></Cell>
    <Cell ss:StyleID="s35"><Data ss:Type="String">middle</Data></Cell>
    <Cell ss:StyleID="s35"><Data ss:Type="Number">11</Data></Cell>
    <Cell ss:StyleID="s35"><Data ss:Type="String">middle</Data></Cell>
    <Cell ss:StyleID="s31"><Data ss:Type="Number">11</Data></Cell>
    <Cell><Data ss:Type="String">ID</Data></Cell>
   </Row>
   <Row ss:Height="15">
    <Cell ss:StyleID="s35"><Data ss:Type="String">17</Data></Cell>
    <Cell ss:StyleID="s35"><Data ss:Type="Number">37965000</Data></Cell>
    <Cell ss:StyleID="s35"><Data ss:Type="String">174+181-</Data></Cell>
    <Cell ss:StyleID="s35"><Data ss:Type="String">17</Data></Cell>
    <Cell ss:StyleID="s35"><Data ss:Type="Number">37965000</Data></Cell>
    <Cell ss:StyleID="s35"><Data ss:Type="String">123+112-</Data></Cell>
    <Cell><Data ss:Type="String">ITX</Data></Cell>
    <Cell><Data ss:Type="Number">1</Data></Cell>
    <Cell><Data ss:Type="Number">99</Data></Cell>
    <Cell><Data ss:Type="Number">32</Data></Cell>
    <Cell ss:StyleID="s35"><Data ss:Type="Number">11</Data></Cell>
    <Cell ss:StyleID="s35"><Data ss:Type="String">middle</Data></Cell>
    <Cell ss:StyleID="s35"><Data ss:Type="Number">11</Data></Cell>
    <Cell ss:StyleID="s35"><Data ss:Type="String">middle</Data></Cell>
    <Cell ss:StyleID="s31"><Data ss:Type="Number">11</Data></Cell>
    <Cell><Data ss:Type="String">Other</Data></Cell>
   </Row>
   <Row ss:Height="15">
    <Cell ss:StyleID="s35"><Data ss:Type="String">17</Data></Cell>
    <Cell ss:StyleID="s35"><Data ss:Type="Number">37965000</Data></Cell>
    <Cell ss:StyleID="s35"><Data ss:Type="String">53+41-</Data></Cell>
    <Cell ss:StyleID="s35"><Data ss:Type="String">17</Data></Cell>
    <Cell ss:StyleID="s35"><Data ss:Type="Number">37995000</Data></Cell>
    <Cell ss:StyleID="s35"><Data ss:Type="String">742+518-</Data></Cell>
    <Cell><Data ss:Type="String">ITX</Data></Cell>
    <Cell><Data ss:Type="Number">-14</Data></Cell>
    <Cell><Data ss:Type="Number">99</Data></Cell>
    <Cell><Data ss:Type="Number">48</Data></Cell>
    <Cell ss:StyleID="s35"><Data ss:Type="Number">11</Data></Cell>
    <Cell ss:StyleID="s35"><Data ss:Type="String">middle</Data></Cell>
    <Cell ss:StyleID="s35"><Data ss:Type="Number">11</Data></Cell>
    <Cell ss:StyleID="s35"><Data ss:Type="String">middle</Data></Cell>
    <Cell ss:StyleID="s31"><Data ss:Type="Number">11</Data></Cell>
    <Cell><Data ss:Type="String">Other</Data></Cell>
   </Row>
   <Row ss:Height="15">
    <Cell ss:StyleID="s35"><Data ss:Type="String">17</Data></Cell>
    <Cell ss:StyleID="s35"><Data ss:Type="Number">37980000</Data></Cell>
    <Cell ss:StyleID="s35"><Data ss:Type="String">61+16-</Data></Cell>
    <Cell ss:StyleID="s35"><Data ss:Type="String">17</Data></Cell>
    <Cell ss:StyleID="s35"><Data ss:Type="Number">37980000</Data></Cell>
    <Cell ss:StyleID="s35"><Data ss:Type="String">269+208-</Data></Cell>
    <Cell><Data ss:Type="String">ITX</Data></Cell>
    <Cell><Data ss:Type="Number">55</Data></Cell>
    <Cell><Data ss:Type="Number">99</Data></Cell>
    <Cell><Data ss:Type="Number">20</Data></Cell>
    <Cell ss:StyleID="s35"><Data ss:Type="Number">11</Data></Cell>
    <Cell ss:StyleID="s35"><Data ss:Type="String">middle</Data></Cell>
    <Cell ss:StyleID="s35"><Data ss:Type="Number">11</Data></Cell>
    <Cell ss:StyleID="s35"><Data ss:Type="String">middle</Data></Cell>
    <Cell ss:StyleID="s31"><Data ss:Type="Number">11</Data></Cell>
    <Cell><Data ss:Type="String">Other</Data></Cell>
   </Row>
   <Row ss:Height="15">
    <Cell ss:StyleID="s35"><Data ss:Type="String">17</Data></Cell>
    <Cell ss:StyleID="s35"><Data ss:Type="Number">37995000</Data></Cell>
    <Cell ss:StyleID="s35"><Data ss:Type="String">633+428-</Data></Cell>
    <Cell ss:StyleID="s35"><Data ss:Type="String">17</Data></Cell>
    <Cell ss:StyleID="s35"><Data ss:Type="Number">38025000</Data></Cell>
    <Cell ss:StyleID="s35"><Data ss:Type="String">722+898-</Data></Cell>
    <Cell><Data ss:Type="String">INV</Data></Cell>
    <Cell><Data ss:Type="Number">669</Data></Cell>
    <Cell><Data ss:Type="Number">99</Data></Cell>
    <Cell><Data ss:Type="Number">87</Data></Cell>
    <Cell ss:StyleID="s35"><Data ss:Type="Number">11</Data></Cell>
    <Cell ss:StyleID="s35"><Data ss:Type="String">middle</Data></Cell>
    <Cell ss:StyleID="s35"><Data ss:Type="Number">11</Data></Cell>
    <Cell ss:StyleID="s35"><Data ss:Type="String">middle</Data></Cell>
    <Cell ss:StyleID="s31"><Data ss:Type="Number">11</Data></Cell>
    <Cell><Data ss:Type="String">ID</Data></Cell>
   </Row>
   <Row ss:Height="15">
    <Cell ss:StyleID="s35"><Data ss:Type="String">17</Data></Cell>
    <Cell ss:StyleID="s35"><Data ss:Type="Number">38010000</Data></Cell>
    <Cell ss:StyleID="s35"><Data ss:Type="String">21+70-</Data></Cell>
    <Cell ss:StyleID="s35"><Data ss:Type="String">17</Data></Cell>
    <Cell ss:StyleID="s35"><Data ss:Type="Number">38025000</Data></Cell>
    <Cell ss:StyleID="s35"><Data ss:Type="String">274+136-</Data></Cell>
    <Cell><Data ss:Type="String">INV</Data></Cell>
    <Cell><Data ss:Type="Number">235</Data></Cell>
    <Cell><Data ss:Type="Number">99</Data></Cell>
    <Cell><Data ss:Type="Number">27</Data></Cell>
    <Cell ss:StyleID="s35"><Data ss:Type="Number">11</Data></Cell>
    <Cell ss:StyleID="s35"><Data ss:Type="String">middle</Data></Cell>
    <Cell ss:StyleID="s35"><Data ss:Type="Number">11</Data></Cell>
    <Cell ss:StyleID="s35"><Data ss:Type="String">middle</Data></Cell>
    <Cell ss:StyleID="s31"><Data ss:Type="Number">11</Data></Cell>
    <Cell><Data ss:Type="String">ID</Data></Cell>
   </Row>
   <Row ss:Height="15">
    <Cell ss:StyleID="s35"><Data ss:Type="String">17</Data></Cell>
    <Cell ss:StyleID="s35"><Data ss:Type="Number">38145000</Data></Cell>
    <Cell ss:StyleID="s35"><Data ss:Type="String">75+146-</Data></Cell>
    <Cell ss:StyleID="s35"><Data ss:Type="String">17</Data></Cell>
    <Cell ss:StyleID="s35"><Data ss:Type="Number">38145000</Data></Cell>
    <Cell ss:StyleID="s35"><Data ss:Type="String">75+146-</Data></Cell>
    <Cell><Data ss:Type="String">INV</Data></Cell>
    <Cell><Data ss:Type="Number">190</Data></Cell>
    <Cell><Data ss:Type="Number">93</Data></Cell>
    <Cell><Data ss:Type="Number">14</Data></Cell>
    <Cell ss:StyleID="s35"><Data ss:Type="Number">11</Data></Cell>
    <Cell ss:StyleID="s35"><Data ss:Type="String">middle</Data></Cell>
    <Cell ss:StyleID="s35"><Data ss:Type="Number">11</Data></Cell>
    <Cell ss:StyleID="s35"><Data ss:Type="String">middle</Data></Cell>
    <Cell ss:StyleID="s31"><Data ss:Type="Number">11</Data></Cell>
    <Cell><Data ss:Type="String">ID</Data></Cell>
   </Row>
   <Row ss:Height="15">
    <Cell ss:StyleID="s36"><Data ss:Type="String">17</Data></Cell>
    <Cell ss:StyleID="s36"><Data ss:Type="Number">41370000</Data></Cell>
    <Cell ss:StyleID="s36"><Data ss:Type="String">15+8-</Data></Cell>
    <Cell ss:StyleID="s36"><Data ss:Type="String">17</Data></Cell>
    <Cell ss:StyleID="s36"><Data ss:Type="Number">41400000</Data></Cell>
    <Cell ss:StyleID="s36"><Data ss:Type="String">305+264-</Data></Cell>
    <Cell><Data ss:Type="String">INV</Data></Cell>
    <Cell><Data ss:Type="Number">2642</Data></Cell>
    <Cell><Data ss:Type="Number">99</Data></Cell>
    <Cell><Data ss:Type="Number">17</Data></Cell>
    <Cell ss:StyleID="s36"><Data ss:Type="Number">12</Data></Cell>
    <Cell ss:StyleID="s36"><Data ss:Type="String">left</Data></Cell>
    <Cell ss:StyleID="s36"><Data ss:Type="Number">12</Data></Cell>
    <Cell ss:StyleID="s36"><Data ss:Type="String">left</Data></Cell>
    <Cell ss:StyleID="s32"><Data ss:Type="Number">12</Data></Cell>
    <Cell><Data ss:Type="String">ID</Data></Cell>
   </Row>
   <Row ss:Height="15">
    <Cell><Data ss:Type="String">2</Data></Cell>
    <Cell><Data ss:Type="Number">123330000</Data></Cell>
    <Cell><Data ss:Type="String">121+58-</Data></Cell>
    <Cell ss:StyleID="s35"><Data ss:Type="String">17</Data></Cell>
    <Cell ss:StyleID="s35"><Data ss:Type="Number">37965000</Data></Cell>
    <Cell ss:StyleID="s35"><Data ss:Type="String">766+715-</Data></Cell>
    <Cell><Data ss:Type="String">INV</Data></Cell>
    <Cell><Data ss:Type="Number">207</Data></Cell>
    <Cell><Data ss:Type="Number">99</Data></Cell>
    <Cell><Data ss:Type="Number">30</Data></Cell>
    <Cell ss:Index="13" ss:StyleID="s35"><Data ss:Type="Number">11</Data></Cell>
    <Cell ss:StyleID="s35"><Data ss:Type="String">middle</Data></Cell>
    <Cell ss:StyleID="s31"><Data ss:Type="Number">11</Data></Cell>
   </Row>
   <Row ss:Height="15">
    <Cell><Data ss:Type="String">7</Data></Cell>
    <Cell><Data ss:Type="Number">140100000</Data></Cell>
    <Cell><Data ss:Type="String">13+6-</Data></Cell>
    <Cell ss:StyleID="s35"><Data ss:Type="String">17</Data></Cell>
    <Cell ss:StyleID="s35"><Data ss:Type="Number">37740000</Data></Cell>
    <Cell ss:StyleID="s35"><Data ss:Type="String">375+378-</Data></Cell>
    <Cell><Data ss:Type="String">INV</Data></Cell>
    <Cell><Data ss:Type="Number">110</Data></Cell>
    <Cell><Data ss:Type="Number">99</Data></Cell>
    <Cell><Data ss:Type="Number">15</Data></Cell>
    <Cell ss:Index="13" ss:StyleID="s35"><Data ss:Type="Number">11</Data></Cell>
    <Cell ss:StyleID="s35"><Data ss:Type="String">middle</Data></Cell>
    <Cell ss:StyleID="s31"><Data ss:Type="Number">11</Data></Cell>
   </Row>
   <Row ss:Height="15">
    <Cell><Data ss:Type="String">8</Data></Cell>
    <Cell><Data ss:Type="Number">125295000</Data></Cell>
    <Cell><Data ss:Type="String">7+10-</Data></Cell>
    <Cell ss:StyleID="s35"><Data ss:Type="String">17</Data></Cell>
    <Cell ss:StyleID="s35"><Data ss:Type="Number">37920000</Data></Cell>
    <Cell ss:StyleID="s35"><Data ss:Type="String">245+169-</Data></Cell>
    <Cell><Data ss:Type="String">INV</Data></Cell>
    <Cell><Data ss:Type="Number">169</Data></Cell>
    <Cell><Data ss:Type="Number">93</Data></Cell>
    <Cell><Data ss:Type="Number">15</Data></Cell>
    <Cell ss:Index="13" ss:StyleID="s35"><Data ss:Type="Number">11</Data></Cell>
    <Cell ss:StyleID="s35"><Data ss:Type="String">middle</Data></Cell>
    <Cell ss:StyleID="s31"><Data ss:Type="Number">11</Data></Cell>
   </Row>
  </Table>
  <WorksheetOptions xmlns="urn:schemas-microsoft-com:office:excel">
   <PageSetup>
    <Header x:Margin="0.3"/>
    <Footer x:Margin="0.3"/>
    <PageMargins x:Bottom="0.75" x:Left="0.7" x:Right="0.7" x:Top="0.75"/>
   </PageSetup>
   <Panes>
    <Pane>
     <Number>3</Number>
     <ActiveRow>114</ActiveRow>
     <ActiveCol>5</ActiveCol>
    </Pane>
   </Panes>
   <ProtectObjects>False</ProtectObjects>
   <ProtectScenarios>False</ProtectScenarios>
  </WorksheetOptions>
 </Worksheet>
 <Worksheet ss:Name="p-3">
  <Table ss:ExpandedColumnCount="15" ss:ExpandedRowCount="60" x:FullColumns="1"
   x:FullRows="1" ss:StyleID="s16" ss:DefaultColumnWidth="51.75"
   ss:DefaultRowHeight="14.25">
   <Row ss:Height="20.25">
    <Cell ss:StyleID="s17"><Data ss:Type="String">Focused Genes</Data></Cell>
   </Row>
   <Row ss:Height="15">
    <Cell ss:StyleID="s19"><Data ss:Type="String">Gene</Data></Cell>
    <Cell ss:StyleID="s19"><Data ss:Type="String">copy_number</Data></Cell>
    <Cell ss:StyleID="s19"><Data ss:Type="String">Amplicon ID</Data></Cell>
    <Cell ss:StyleID="s19"><Data ss:Type="String">Amplicon Structure</Data></Cell>
    <Cell ss:StyleID="s19"><Data ss:Type="String">Segment ID</Data></Cell>
    <Cell ss:StyleID="s19"><Data ss:Type="String">Segment Structure</Data></Cell>
   </Row>
   <Row>
    <Cell><Data ss:Type="String">AMZ2</Data></Cell>
    <Cell><Data ss:Type="Number">7</Data></Cell>
    <Cell><Data ss:Type="Number">18</Data></Cell>
    <Cell ss:Index="5"><Data ss:Type="Number">18</Data></Cell>
   </Row>
   <Row>
    <Cell><Data ss:Type="String">CDK12</Data></Cell>
    <Cell><Data ss:Type="Number">13</Data></Cell>
    <Cell><Data ss:Type="Number">13</Data></Cell>
    <Cell ss:Index="5"><Data ss:Type="Number">13</Data></Cell>
   </Row>
   <Row>
    <Cell><Data ss:Type="String">CDK3</Data></Cell>
    <Cell><Data ss:Type="Number">6</Data></Cell>
    <Cell><Data ss:Type="Number">19</Data></Cell>
    <Cell ss:Index="5"><Data ss:Type="Number">19</Data></Cell>
   </Row>
   <Row>
    <Cell><Data ss:Type="String">ERBB2</Data></Cell>
    <Cell><Data ss:Type="Number">13</Data></Cell>
    <Cell><Data ss:Type="Number">13</Data></Cell>
    <Cell ss:Index="5"><Data ss:Type="Number">13</Data></Cell>
   </Row>
   <Row>
    <Cell><Data ss:Type="String">FGFR4</Data></Cell>
    <Cell><Data ss:Type="Number">6</Data></Cell>
    <Cell><Data ss:Type="Number">1</Data></Cell>
    <Cell ss:Index="5"><Data ss:Type="Number">1</Data></Cell>
   </Row>
   <Row>
    <Cell><Data ss:Type="String">GNAS</Data></Cell>
    <Cell><Data ss:Type="Number">7</Data></Cell>
    <Cell><Data ss:Type="Number">21</Data></Cell>
    <Cell ss:Index="5"><Data ss:Type="Number">21</Data></Cell>
   </Row>
   <Row>
    <Cell><Data ss:Type="String">MYC</Data></Cell>
    <Cell><Data ss:Type="Number">7</Data></Cell>
    <Cell><Data ss:Type="Number">6</Data></Cell>
    <Cell ss:Index="5"><Data ss:Type="Number">6</Data></Cell>
   </Row>
   <Row>
    <Cell><Data ss:Type="String">PRKAR1A</Data></Cell>
    <Cell><Data ss:Type="Number">7</Data></Cell>
    <Cell><Data ss:Type="Number">18</Data></Cell>
    <Cell ss:Index="5"><Data ss:Type="Number">18</Data></Cell>
   </Row>
   <Row>
    <Cell><Data ss:Type="String">SPOP</Data></Cell>
    <Cell><Data ss:Type="Number">8</Data></Cell>
    <Cell><Data ss:Type="Number">14</Data></Cell>
    <Cell ss:Index="5"><Data ss:Type="Number">14</Data></Cell>
   </Row>
   <Row ss:Index="18" ss:Height="20.25">
    <Cell ss:StyleID="s17"><Data ss:Type="String">Amplicon Analysis </Data></Cell>
   </Row>
   <Row ss:Height="15">
    <Cell ss:StyleID="s19"><Data ss:Type="String">No data for this table</Data></Cell>
   </Row>
   <Row ss:Index="23" ss:Height="20.25">
    <Cell ss:StyleID="s17"><Data ss:Type="String">Segment Analysis </Data></Cell>
   </Row>
   <Row ss:Height="15">
    <Cell ss:StyleID="s19"><Data ss:Type="String">No data for this table</Data></Cell>
   </Row>
   <Row ss:Index="28" ss:Height="20.25">
    <Cell ss:StyleID="s17"><Data ss:Type="String">CNV Data</Data></Cell>
   </Row>
   <Row ss:Height="15">
    <Cell ss:StyleID="s19"><Data ss:Type="String">Segment ID</Data></Cell>
    <Cell ss:StyleID="s19"><Data ss:Type="String">chr</Data></Cell>
    <Cell ss:StyleID="s19"><Data ss:Type="String">start</Data></Cell>
    <Cell ss:StyleID="s19"><Data ss:Type="String">end</Data></Cell>
    <Cell ss:StyleID="s19"><Data ss:Type="String">CopyNumber</Data></Cell>
    <Cell ss:StyleID="s19"><Data ss:Type="String">VariationType</Data></Cell>
    <Cell ss:StyleID="s19"><Data ss:Type="String">segment_size</Data></Cell>
    <Cell ss:StyleID="s19"><Data ss:Type="String">Amplicon ID</Data></Cell>
    <Cell ss:StyleID="s19"><Data ss:Type="String">Gene</Data></Cell>
   </Row>
   <Row ss:Height="15">
    <Cell ss:StyleID="s37"><Data ss:Type="Number">0</Data></Cell>
    <Cell><Data ss:Type="String">1</Data></Cell>
    <Cell><Data ss:Type="Number">144990000</Data></Cell>
    <Cell><Data ss:Type="Number">145410000</Data></Cell>
    <Cell><Data ss:Type="Number">7</Data></Cell>
    <Cell><Data ss:Type="String">gain</Data></Cell>
    <Cell><Data ss:Type="Number">420000</Data></Cell>
    <Cell ss:StyleID="s20"><Data ss:Type="Number">0</Data></Cell>
   </Row>
   <Row ss:Height="15">
    <Cell ss:StyleID="s38"><Data ss:Type="Number">1</Data></Cell>
    <Cell><Data ss:Type="String">5</Data></Cell>
    <Cell><Data ss:Type="Number">176340000</Data></Cell>
    <Cell><Data ss:Type="Number">177630000</Data></Cell>
    <Cell><Data ss:Type="Number">6</Data></Cell>
    <Cell><Data ss:Type="String">gain</Data></Cell>
    <Cell><Data ss:Type="Number">1290000</Data></Cell>
    <Cell ss:StyleID="s21"><Data ss:Type="Number">1</Data></Cell>
    <Cell><Data ss:Type="String">FGFR4</Data></Cell>
   </Row>
   <Row ss:Height="15">
    <Cell ss:StyleID="s39"><Data ss:Type="Number">2</Data></Cell>
    <Cell><Data ss:Type="String">5</Data></Cell>
    <Cell><Data ss:Type="Number">178860000</Data></Cell>
    <Cell><Data ss:Type="Number">180090000</Data></Cell>
    <Cell><Data ss:Type="Number">7</Data></Cell>
    <Cell><Data ss:Type="String">gain</Data></Cell>
    <Cell><Data ss:Type="Number">1230000</Data></Cell>
    <Cell ss:StyleID="s22"><Data ss:Type="Number">2</Data></Cell>
   </Row>
   <Row ss:Height="15">
    <Cell ss:StyleID="s40"><Data ss:Type="Number">3</Data></Cell>
    <Cell><Data ss:Type="String">8</Data></Cell>
    <Cell><Data ss:Type="Number">43080000</Data></Cell>
    <Cell><Data ss:Type="Number">43125000</Data></Cell>
    <Cell><Data ss:Type="Number">31</Data></Cell>
    <Cell><Data ss:Type="String">gain</Data></Cell>
    <Cell><Data ss:Type="Number">45000</Data></Cell>
    <Cell ss:StyleID="s23"><Data ss:Type="Number">3</Data></Cell>
   </Row>
   <Row ss:Height="15">
    <Cell ss:StyleID="s41"><Data ss:Type="Number">4</Data></Cell>
    <Cell><Data ss:Type="String">8</Data></Cell>
    <Cell><Data ss:Type="Number">116385000</Data></Cell>
    <Cell><Data ss:Type="Number">117360000</Data></Cell>
    <Cell><Data ss:Type="Number">8</Data></Cell>
    <Cell><Data ss:Type="String">gain</Data></Cell>
    <Cell><Data ss:Type="Number">975000</Data></Cell>
    <Cell ss:StyleID="s24"><Data ss:Type="Number">4</Data></Cell>
   </Row>
   <Row ss:Height="15">
    <Cell ss:StyleID="s42"><Data ss:Type="Number">5</Data></Cell>
    <Cell><Data ss:Type="String">8</Data></Cell>
    <Cell><Data ss:Type="Number">123870000</Data></Cell>
    <Cell><Data ss:Type="Number">124575000</Data></Cell>
    <Cell><Data ss:Type="Number">6</Data></Cell>
    <Cell><Data ss:Type="String">gain</Data></Cell>
    <Cell><Data ss:Type="Number">705000</Data></Cell>
    <Cell ss:StyleID="s25"><Data ss:Type="Number">5</Data></Cell>
   </Row>
   <Row ss:Height="15">
    <Cell ss:StyleID="s43"><Data ss:Type="Number">6</Data></Cell>
    <Cell><Data ss:Type="String">8</Data></Cell>
    <Cell><Data ss:Type="Number">128280000</Data></Cell>
    <Cell><Data ss:Type="Number">129510000</Data></Cell>
    <Cell><Data ss:Type="Number">7</Data></Cell>
    <Cell><Data ss:Type="String">gain</Data></Cell>
    <Cell><Data ss:Type="Number">1230000</Data></Cell>
    <Cell ss:StyleID="s26"><Data ss:Type="Number">6</Data></Cell>
    <Cell><Data ss:Type="String">MYC</Data></Cell>
   </Row>
   <Row ss:Height="15">
    <Cell ss:StyleID="s44"><Data ss:Type="Number">7</Data></Cell>
    <Cell><Data ss:Type="String">11</Data></Cell>
    <Cell><Data ss:Type="Number">50640000</Data></Cell>
    <Cell><Data ss:Type="Number">50760000</Data></Cell>
    <Cell><Data ss:Type="Number">10</Data></Cell>
    <Cell><Data ss:Type="String">gain</Data></Cell>
    <Cell><Data ss:Type="Number">120000</Data></Cell>
    <Cell ss:StyleID="s27"><Data ss:Type="Number">7</Data></Cell>
   </Row>
   <Row ss:Height="15">
    <Cell ss:StyleID="s34"><Data ss:Type="Number">8</Data></Cell>
    <Cell><Data ss:Type="String">11</Data></Cell>
    <Cell><Data ss:Type="Number">77025000</Data></Cell>
    <Cell><Data ss:Type="Number">78360000</Data></Cell>
    <Cell><Data ss:Type="Number">7</Data></Cell>
    <Cell><Data ss:Type="String">gain</Data></Cell>
    <Cell><Data ss:Type="Number">1335000</Data></Cell>
    <Cell ss:StyleID="s28"><Data ss:Type="Number">8</Data></Cell>
   </Row>
   <Row ss:Height="15">
    <Cell ss:StyleID="s45"><Data ss:Type="Number">9</Data></Cell>
    <Cell><Data ss:Type="String">12</Data></Cell>
    <Cell><Data ss:Type="Number">37995000</Data></Cell>
    <Cell><Data ss:Type="Number">38145000</Data></Cell>
    <Cell><Data ss:Type="Number">10</Data></Cell>
    <Cell><Data ss:Type="String">gain</Data></Cell>
    <Cell><Data ss:Type="Number">150000</Data></Cell>
    <Cell ss:StyleID="s29"><Data ss:Type="Number">9</Data></Cell>
   </Row>
   <Row ss:Height="15">
    <Cell ss:StyleID="s46"><Data ss:Type="Number">10</Data></Cell>
    <Cell><Data ss:Type="String">13</Data></Cell>
    <Cell><Data ss:Type="Number">20355000</Data></Cell>
    <Cell><Data ss:Type="Number">20490000</Data></Cell>
    <Cell><Data ss:Type="Number">6</Data></Cell>
    <Cell><Data ss:Type="String">gain</Data></Cell>
    <Cell><Data ss:Type="Number">135000</Data></Cell>
    <Cell ss:StyleID="s30"><Data ss:Type="Number">10</Data></Cell>
   </Row>
   <Row ss:Height="15">
    <Cell ss:StyleID="s35"><Data ss:Type="Number">11</Data></Cell>
    <Cell><Data ss:Type="String">15</Data></Cell>
    <Cell><Data ss:Type="Number">75150000</Data></Cell>
    <Cell><Data ss:Type="Number">75300000</Data></Cell>
    <Cell><Data ss:Type="Number">6</Data></Cell>
    <Cell><Data ss:Type="String">gain</Data></Cell>
    <Cell><Data ss:Type="Number">150000</Data></Cell>
    <Cell ss:StyleID="s31"><Data ss:Type="Number">11</Data></Cell>
   </Row>
   <Row ss:Height="15">
    <Cell ss:StyleID="s36"><Data ss:Type="Number">12</Data></Cell>
    <Cell><Data ss:Type="String">17</Data></Cell>
    <Cell><Data ss:Type="Number">25545000</Data></Cell>
    <Cell><Data ss:Type="Number">28785000</Data></Cell>
    <Cell><Data ss:Type="Number">10</Data></Cell>
    <Cell><Data ss:Type="String">gain</Data></Cell>
    <Cell><Data ss:Type="Number">3240000</Data></Cell>
    <Cell ss:StyleID="s32"><Data ss:Type="Number">12</Data></Cell>
   </Row>
   <Row ss:Height="15">
    <Cell ss:StyleID="s47"><Data ss:Type="Number">13</Data></Cell>
    <Cell><Data ss:Type="String">17</Data></Cell>
    <Cell><Data ss:Type="Number">36525000</Data></Cell>
    <Cell><Data ss:Type="Number">38565000</Data></Cell>
    <Cell><Data ss:Type="Number">13</Data></Cell>
    <Cell><Data ss:Type="String">gain</Data></Cell>
    <Cell><Data ss:Type="Number">2040000</Data></Cell>
    <Cell ss:StyleID="s33"><Data ss:Type="Number">13</Data></Cell>
    <Cell><Data ss:Type="String">CDK12, ERBB2</Data></Cell>
   </Row>
   <Row ss:Height="15">
    <Cell ss:StyleID="s37"><Data ss:Type="Number">14</Data></Cell>
    <Cell><Data ss:Type="String">17</Data></Cell>
    <Cell><Data ss:Type="Number">47130000</Data></Cell>
    <Cell><Data ss:Type="Number">49740000</Data></Cell>
    <Cell><Data ss:Type="Number">8</Data></Cell>
    <Cell><Data ss:Type="String">gain</Data></Cell>
    <Cell><Data ss:Type="Number">2610000</Data></Cell>
    <Cell ss:StyleID="s20"><Data ss:Type="Number">14</Data></Cell>
    <Cell><Data ss:Type="String">SPOP</Data></Cell>
   </Row>
   <Row ss:Height="15">
    <Cell ss:StyleID="s38"><Data ss:Type="Number">15</Data></Cell>
    <Cell><Data ss:Type="String">17</Data></Cell>
    <Cell><Data ss:Type="Number">53925000</Data></Cell>
    <Cell><Data ss:Type="Number">54285000</Data></Cell>
    <Cell><Data ss:Type="Number">6</Data></Cell>
    <Cell><Data ss:Type="String">gain</Data></Cell>
    <Cell><Data ss:Type="Number">360000</Data></Cell>
    <Cell ss:StyleID="s21"><Data ss:Type="Number">15</Data></Cell>
   </Row>
   <Row ss:Height="15">
    <Cell ss:StyleID="s39"><Data ss:Type="Number">16</Data></Cell>
    <Cell><Data ss:Type="String">17</Data></Cell>
    <Cell><Data ss:Type="Number">57225000</Data></Cell>
    <Cell><Data ss:Type="Number">57570000</Data></Cell>
    <Cell><Data ss:Type="Number">11</Data></Cell>
    <Cell><Data ss:Type="String">gain</Data></Cell>
    <Cell><Data ss:Type="Number">345000</Data></Cell>
    <Cell ss:StyleID="s22"><Data ss:Type="Number">16</Data></Cell>
   </Row>
   <Row ss:Height="15">
    <Cell ss:StyleID="s40"><Data ss:Type="Number">17</Data></Cell>
    <Cell><Data ss:Type="String">17</Data></Cell>
    <Cell><Data ss:Type="Number">61005000</Data></Cell>
    <Cell><Data ss:Type="Number">63090000</Data></Cell>
    <Cell><Data ss:Type="Number">9</Data></Cell>
    <Cell><Data ss:Type="String">gain</Data></Cell>
    <Cell><Data ss:Type="Number">2085000</Data></Cell>
    <Cell ss:StyleID="s23"><Data ss:Type="Number">17</Data></Cell>
   </Row>
   <Row ss:Height="15">
    <Cell ss:StyleID="s41"><Data ss:Type="Number">18</Data></Cell>
    <Cell><Data ss:Type="String">17</Data></Cell>
    <Cell><Data ss:Type="Number">64095000</Data></Cell>
    <Cell><Data ss:Type="Number">68520000</Data></Cell>
    <Cell><Data ss:Type="Number">7</Data></Cell>
    <Cell><Data ss:Type="String">gain</Data></Cell>
    <Cell><Data ss:Type="Number">4425000</Data></Cell>
    <Cell ss:StyleID="s24"><Data ss:Type="Number">18</Data></Cell>
    <Cell><Data ss:Type="String">AMZ2, PRKAR1A</Data></Cell>
   </Row>
   <Row ss:Height="15">
    <Cell ss:StyleID="s42"><Data ss:Type="Number">19</Data></Cell>
    <Cell><Data ss:Type="String">17</Data></Cell>
    <Cell><Data ss:Type="Number">72150000</Data></Cell>
    <Cell><Data ss:Type="Number">75510000</Data></Cell>
    <Cell><Data ss:Type="Number">6</Data></Cell>
    <Cell><Data ss:Type="String">gain</Data></Cell>
    <Cell><Data ss:Type="Number">3360000</Data></Cell>
    <Cell ss:StyleID="s25"><Data ss:Type="Number">19</Data></Cell>
    <Cell><Data ss:Type="String">CDK3</Data></Cell>
   </Row>
   <Row ss:Height="15">
    <Cell ss:StyleID="s43"><Data ss:Type="Number">20</Data></Cell>
    <Cell><Data ss:Type="String">20</Data></Cell>
    <Cell><Data ss:Type="Number">44370000</Data></Cell>
    <Cell><Data ss:Type="Number">44625000</Data></Cell>
    <Cell><Data ss:Type="Number">6</Data></Cell>
    <Cell><Data ss:Type="String">gain</Data></Cell>
    <Cell><Data ss:Type="Number">255000</Data></Cell>
    <Cell ss:StyleID="s26"><Data ss:Type="Number">20</Data></Cell>
   </Row>
   <Row ss:Height="15">
    <Cell ss:StyleID="s44"><Data ss:Type="Number">21</Data></Cell>
    <Cell><Data ss:Type="String">20</Data></Cell>
    <Cell><Data ss:Type="Number">57480000</Data></Cell>
    <Cell><Data ss:Type="Number">57600000</Data></Cell>
    <Cell><Data ss:Type="Number">7</Data></Cell>
    <Cell><Data ss:Type="String">gain</Data></Cell>
    <Cell><Data ss:Type="Number">120000</Data></Cell>
    <Cell ss:StyleID="s27"><Data ss:Type="Number">21</Data></Cell>
    <Cell><Data ss:Type="String">GNAS</Data></Cell>
   </Row>
   <Row ss:Height="15">
    <Cell ss:StyleID="s34"><Data ss:Type="Number">22</Data></Cell>
    <Cell><Data ss:Type="String">20</Data></Cell>
    <Cell><Data ss:Type="Number">62055000</Data></Cell>
    <Cell><Data ss:Type="Number">62700000</Data></Cell>
    <Cell><Data ss:Type="Number">7</Data></Cell>
    <Cell><Data ss:Type="String">gain</Data></Cell>
    <Cell><Data ss:Type="Number">645000</Data></Cell>
    <Cell ss:StyleID="s28"><Data ss:Type="Number">22</Data></Cell>
   </Row>
   <Row ss:Height="15">
    <Cell ss:StyleID="s45"><Data ss:Type="Number">23</Data></Cell>
    <Cell><Data ss:Type="String">21</Data></Cell>
    <Cell><Data ss:Type="Number">10710000</Data></Cell>
    <Cell><Data ss:Type="Number">10860000</Data></Cell>
    <Cell><Data ss:Type="Number">73</Data></Cell>
    <Cell><Data ss:Type="String">gain</Data></Cell>
    <Cell><Data ss:Type="Number">150000</Data></Cell>
    <Cell ss:StyleID="s29"><Data ss:Type="Number">23</Data></Cell>
   </Row>
   <Row ss:Height="15">
    <Cell ss:StyleID="s46"><Data ss:Type="Number">24</Data></Cell>
    <Cell><Data ss:Type="String">22</Data></Cell>
    <Cell><Data ss:Type="Number">40845000</Data></Cell>
    <Cell><Data ss:Type="Number">42420000</Data></Cell>
    <Cell><Data ss:Type="Number">7</Data></Cell>
    <Cell><Data ss:Type="String">gain</Data></Cell>
    <Cell><Data ss:Type="Number">1575000</Data></Cell>
    <Cell ss:StyleID="s30"><Data ss:Type="Number">24</Data></Cell>
   </Row>
   <Row ss:Height="15">
    <Cell ss:StyleID="s35"><Data ss:Type="Number">25</Data></Cell>
    <Cell><Data ss:Type="String">22</Data></Cell>
    <Cell><Data ss:Type="Number">42765000</Data></Cell>
    <Cell><Data ss:Type="Number">43575000</Data></Cell>
    <Cell><Data ss:Type="Number">6</Data></Cell>
    <Cell><Data ss:Type="String">gain</Data></Cell>
    <Cell><Data ss:Type="Number">810000</Data></Cell>
    <Cell ss:StyleID="s31"><Data ss:Type="Number">25</Data></Cell>
   </Row>
   <Row ss:Index="59" ss:Height="20.25">
    <Cell ss:StyleID="s17"><Data ss:Type="String">SV Data</Data></Cell>
   </Row>
   <Row ss:Height="15">
    <Cell ss:StyleID="s19"><Data ss:Type="String">Chr1</Data></Cell>
    <Cell ss:StyleID="s19"><Data ss:Type="String">Pos1</Data></Cell>
    <Cell ss:StyleID="s19"><Data ss:Type="String">Orientation1</Data></Cell>
    <Cell ss:StyleID="s19"><Data ss:Type="String">Chr2</Data></Cell>
    <Cell ss:StyleID="s19"><Data ss:Type="String">Pos2</Data></Cell>
    <Cell ss:StyleID="s19"><Data ss:Type="String">Orientation2</Data></Cell>
    <Cell ss:StyleID="s19"><Data ss:Type="String">Type</Data></Cell>
    <Cell ss:StyleID="s19"><Data ss:Type="String">Size</Data></Cell>
    <Cell ss:StyleID="s19"><Data ss:Type="String">Score</Data></Cell>
    <Cell ss:StyleID="s19"><Data ss:Type="String">num_Reads</Data></Cell>
    <Cell ss:StyleID="s19"><Data ss:Type="String">Segment1 ID</Data></Cell>
    <Cell ss:StyleID="s19"><Data ss:Type="String">edge1</Data></Cell>
    <Cell ss:StyleID="s19"><Data ss:Type="String">Segment2 ID</Data></Cell>
    <Cell ss:StyleID="s19"><Data ss:Type="String">edge2</Data></Cell>
    <Cell ss:StyleID="s19"><Data ss:Type="String">Amplicon ID</Data></Cell>
   </Row>
  </Table>
  <WorksheetOptions xmlns="urn:schemas-microsoft-com:office:excel">
   <PageSetup>
    <Header x:Margin="0.3"/>
    <Footer x:Margin="0.3"/>
    <PageMargins x:Bottom="0.75" x:Left="0.7" x:Right="0.7" x:Top="0.75"/>
   </PageSetup>
   <Panes>
    <Pane>
     <Number>3</Number>
     <ActiveRow>42</ActiveRow>
     <ActiveCol>3</ActiveCol>
     <RangeSelection>R43C3:R43C4</RangeSelection>
    </Pane>
   </Panes>
   <ProtectObjects>False</ProtectObjects>
   <ProtectScenarios>False</ProtectScenarios>
  </WorksheetOptions>
 </Worksheet>
 <Worksheet ss:Name="p-5">
  <Table ss:ExpandedColumnCount="16" ss:ExpandedRowCount="176" x:FullColumns="1"
   x:FullRows="1" ss:StyleID="s16" ss:DefaultColumnWidth="51.75"
   ss:DefaultRowHeight="14.25">
   <Row ss:Height="20.25">
    <Cell ss:StyleID="s17"><Data ss:Type="String">Focused Genes</Data></Cell>
   </Row>
   <Row ss:Height="15">
    <Cell ss:StyleID="s19"><Data ss:Type="String">Gene</Data></Cell>
    <Cell ss:StyleID="s19"><Data ss:Type="String">copy_number</Data></Cell>
    <Cell ss:StyleID="s19"><Data ss:Type="String">Amplicon ID</Data></Cell>
    <Cell ss:StyleID="s19"><Data ss:Type="String">Amplicon Structure</Data></Cell>
    <Cell ss:StyleID="s19"><Data ss:Type="String">Segment ID</Data></Cell>
    <Cell ss:StyleID="s19"><Data ss:Type="String">Segment Structure</Data></Cell>
   </Row>
   <Row>
    <Cell><Data ss:Type="String">CDK12</Data></Cell>
    <Cell><Data ss:Type="Number">16</Data></Cell>
    <Cell><Data ss:Type="Number">17</Data></Cell>
    <Cell><Data ss:Type="String">ID</Data></Cell>
    <Cell><Data ss:Type="Number">19</Data></Cell>
    <Cell><Data ss:Type="String">ID</Data></Cell>
   </Row>
   <Row>
    <Cell><Data ss:Type="String">ERBB2</Data></Cell>
    <Cell><Data ss:Type="Number">16</Data></Cell>
    <Cell><Data ss:Type="Number">17</Data></Cell>
    <Cell><Data ss:Type="String">ID</Data></Cell>
    <Cell><Data ss:Type="Number">19</Data></Cell>
    <Cell><Data ss:Type="String">ID</Data></Cell>
   </Row>
   <Row>
    <Cell><Data ss:Type="String">MSI2</Data></Cell>
    <Cell><Data ss:Type="Number">8</Data></Cell>
    <Cell><Data ss:Type="Number">19</Data></Cell>
    <Cell><Data ss:Type="String">ID</Data></Cell>
    <Cell><Data ss:Type="Number">21</Data></Cell>
    <Cell><Data ss:Type="String">ID</Data></Cell>
   </Row>
   <Row>
    <Cell><Data ss:Type="String">PPM1D</Data></Cell>
    <Cell><Data ss:Type="Number">6</Data></Cell>
    <Cell><Data ss:Type="Number">9</Data></Cell>
    <Cell><Data ss:Type="String">ID</Data></Cell>
    <Cell><Data ss:Type="Number">22</Data></Cell>
    <Cell><Data ss:Type="String">ID</Data></Cell>
   </Row>
   <Row>
    <Cell><Data ss:Type="String">RPS6KB1</Data></Cell>
    <Cell><Data ss:Type="Number">6</Data></Cell>
    <Cell><Data ss:Type="Number">9</Data></Cell>
    <Cell><Data ss:Type="String">ID</Data></Cell>
    <Cell><Data ss:Type="Number">22</Data></Cell>
    <Cell><Data ss:Type="String">ID</Data></Cell>
   </Row>
   <Row>
    <Cell><Data ss:Type="String">AXIN2</Data></Cell>
    <Cell><Data ss:Type="Number">9</Data></Cell>
    <Cell><Data ss:Type="Number">20</Data></Cell>
    <Cell><Data ss:Type="String">Other</Data></Cell>
    <Cell><Data ss:Type="Number">23</Data></Cell>
    <Cell><Data ss:Type="String">Other</Data></Cell>
   </Row>
   <Row>
    <Cell><Data ss:Type="String">CDKN1B</Data></Cell>
    <Cell><Data ss:Type="Number">6</Data></Cell>
    <Cell><Data ss:Type="Number">13</Data></Cell>
    <Cell ss:Index="5"><Data ss:Type="Number">13</Data></Cell>
   </Row>
   <Row>
    <Cell><Data ss:Type="String">FGFR4</Data></Cell>
    <Cell><Data ss:Type="Number">6</Data></Cell>
    <Cell><Data ss:Type="Number">3</Data></Cell>
    <Cell ss:Index="5"><Data ss:Type="Number">3</Data></Cell>
   </Row>
   <Row ss:Index="17" ss:Height="20.25">
    <Cell ss:StyleID="s17"><Data ss:Type="String">Amplicon Analysis </Data></Cell>
   </Row>
   <Row ss:Height="15">
    <Cell ss:StyleID="s19"><Data ss:Type="String">Amplicon ID</Data></Cell>
    <Cell ss:StyleID="s19"><Data ss:Type="String">nsegments_in_amplicon</Data></Cell>
    <Cell ss:StyleID="s19"><Data ss:Type="String">amplicon_size</Data></Cell>
    <Cell ss:StyleID="s19"><Data ss:Type="String">ID</Data></Cell>
    <Cell ss:StyleID="s19"><Data ss:Type="String">TR</Data></Cell>
    <Cell ss:StyleID="s19"><Data ss:Type="String">DM</Data></Cell>
    <Cell ss:StyleID="s19"><Data ss:Type="String">Other</Data></Cell>
    <Cell ss:StyleID="s19"><Data ss:Type="String">Winner_Amplicon_Structure</Data></Cell>
    <Cell ss:StyleID="s19"><Data ss:Type="String">Gene</Data></Cell>
   </Row>
   <Row ss:Height="15">
    <Cell ss:StyleID="s20"><Data ss:Type="Number">0</Data></Cell>
    <Cell><Data ss:Type="Number">1</Data></Cell>
    <Cell><Data ss:Type="Number">180000</Data></Cell>
   </Row>
   <Row ss:Height="15">
    <Cell ss:StyleID="s21"><Data ss:Type="Number">2</Data></Cell>
    <Cell><Data ss:Type="Number">1</Data></Cell>
    <Cell><Data ss:Type="Number">135000</Data></Cell>
   </Row>
   <Row ss:Height="15">
    <Cell ss:StyleID="s22"><Data ss:Type="Number">3</Data></Cell>
    <Cell><Data ss:Type="Number">1</Data></Cell>
    <Cell><Data ss:Type="Number">270000</Data></Cell>
    <Cell ss:Index="9"><Data ss:Type="String">FGFR4</Data></Cell>
   </Row>
   <Row ss:Height="15">
    <Cell ss:StyleID="s23"><Data ss:Type="Number">4</Data></Cell>
    <Cell><Data ss:Type="Number">1</Data></Cell>
    <Cell><Data ss:Type="Number">195000</Data></Cell>
   </Row>
   <Row ss:Height="15">
    <Cell ss:StyleID="s24"><Data ss:Type="Number">5</Data></Cell>
    <Cell><Data ss:Type="Number">1</Data></Cell>
    <Cell><Data ss:Type="Number">180000</Data></Cell>
   </Row>
   <Row ss:Height="15">
    <Cell ss:StyleID="s25"><Data ss:Type="Number">7</Data></Cell>
    <Cell><Data ss:Type="Number">1</Data></Cell>
    <Cell><Data ss:Type="Number">135000</Data></Cell>
   </Row>
   <Row ss:Height="15">
    <Cell ss:StyleID="s26"><Data ss:Type="Number">8</Data></Cell>
    <Cell><Data ss:Type="Number">1</Data></Cell>
    <Cell><Data ss:Type="Number">45000</Data></Cell>
   </Row>
   <Row ss:Height="15">
    <Cell ss:StyleID="s27"><Data ss:Type="Number">9</Data></Cell>
    <Cell><Data ss:Type="Number">4</Data></Cell>
    <Cell><Data ss:Type="Number">5835000</Data></Cell>
    <Cell><Data ss:Type="Number">201</Data></Cell>
    <Cell ss:Index="6"><Data ss:Type="Number">30</Data></Cell>
    <Cell ss:Index="8"><Data ss:Type="String">ID</Data></Cell>
    <Cell><Data ss:Type="String">PPM1D, RPS6KB1</Data></Cell>
   </Row>
   <Row ss:Height="15">
    <Cell ss:StyleID="s28"><Data ss:Type="Number">10</Data></Cell>
    <Cell><Data ss:Type="Number">1</Data></Cell>
    <Cell><Data ss:Type="Number">150000</Data></Cell>
   </Row>
   <Row ss:Height="15">
    <Cell ss:StyleID="s29"><Data ss:Type="Number">11</Data></Cell>
    <Cell><Data ss:Type="Number">1</Data></Cell>
    <Cell><Data ss:Type="Number">135000</Data></Cell>
   </Row>
   <Row ss:Height="15">
    <Cell ss:StyleID="s30"><Data ss:Type="Number">12</Data></Cell>
    <Cell><Data ss:Type="Number">1</Data></Cell>
    <Cell><Data ss:Type="Number">1395000</Data></Cell>
   </Row>
   <Row ss:Height="15">
    <Cell ss:StyleID="s31"><Data ss:Type="Number">13</Data></Cell>
    <Cell><Data ss:Type="Number">1</Data></Cell>
    <Cell><Data ss:Type="Number">3375000</Data></Cell>
    <Cell ss:Index="9"><Data ss:Type="String">CDKN1B</Data></Cell>
   </Row>
   <Row ss:Height="15">
    <Cell ss:StyleID="s32"><Data ss:Type="Number">14</Data></Cell>
    <Cell><Data ss:Type="Number">1</Data></Cell>
    <Cell><Data ss:Type="Number">285000</Data></Cell>
   </Row>
   <Row ss:Height="15">
    <Cell ss:StyleID="s33"><Data ss:Type="Number">15</Data></Cell>
    <Cell><Data ss:Type="Number">1</Data></Cell>
    <Cell><Data ss:Type="Number">315000</Data></Cell>
   </Row>
   <Row ss:Height="15">
    <Cell ss:StyleID="s20"><Data ss:Type="Number">16</Data></Cell>
    <Cell><Data ss:Type="Number">1</Data></Cell>
    <Cell><Data ss:Type="Number">420000</Data></Cell>
   </Row>
   <Row ss:Height="15">
    <Cell ss:StyleID="s21"><Data ss:Type="Number">17</Data></Cell>
    <Cell><Data ss:Type="Number">1</Data></Cell>
    <Cell><Data ss:Type="Number">1470000</Data></Cell>
    <Cell><Data ss:Type="Number">181</Data></Cell>
    <Cell ss:Index="7"><Data ss:Type="Number">46</Data></Cell>
    <Cell><Data ss:Type="String">ID</Data></Cell>
    <Cell><Data ss:Type="String">CDK12, ERBB2</Data></Cell>
   </Row>
   <Row ss:Height="15">
    <Cell ss:StyleID="s22"><Data ss:Type="Number">18</Data></Cell>
    <Cell><Data ss:Type="Number">1</Data></Cell>
    <Cell><Data ss:Type="Number">120000</Data></Cell>
   </Row>
   <Row ss:Height="15">
    <Cell ss:StyleID="s23"><Data ss:Type="Number">19</Data></Cell>
    <Cell><Data ss:Type="Number">1</Data></Cell>
    <Cell><Data ss:Type="Number">1395000</Data></Cell>
    <Cell><Data ss:Type="Number">14</Data></Cell>
    <Cell ss:Index="8"><Data ss:Type="String">ID</Data></Cell>
    <Cell><Data ss:Type="String">MSI2</Data></Cell>
   </Row>
   <Row ss:Height="15">
    <Cell ss:StyleID="s24"><Data ss:Type="Number">20</Data></Cell>
    <Cell><Data ss:Type="Number">1</Data></Cell>
    <Cell><Data ss:Type="Number">735000</Data></Cell>
    <Cell ss:Index="7"><Data ss:Type="Number">13</Data></Cell>
    <Cell><Data ss:Type="String">Other</Data></Cell>
    <Cell><Data ss:Type="String">AXIN2</Data></Cell>
   </Row>
   <Row ss:Height="15">
    <Cell ss:StyleID="s25"><Data ss:Type="Number">21</Data></Cell>
    <Cell><Data ss:Type="Number">1</Data></Cell>
    <Cell><Data ss:Type="Number">225000</Data></Cell>
   </Row>
   <Row ss:Height="15">
    <Cell ss:StyleID="s26"><Data ss:Type="Number">22</Data></Cell>
    <Cell><Data ss:Type="Number">1</Data></Cell>
    <Cell><Data ss:Type="Number">45000</Data></Cell>
   </Row>
   <Row ss:Height="15">
    <Cell ss:StyleID="s27"><Data ss:Type="Number">23</Data></Cell>
    <Cell><Data ss:Type="Number">1</Data></Cell>
    <Cell><Data ss:Type="Number">210000</Data></Cell>
   </Row>
   <Row ss:Height="15">
    <Cell ss:StyleID="s28"><Data ss:Type="Number">24</Data></Cell>
    <Cell><Data ss:Type="Number">1</Data></Cell>
    <Cell><Data ss:Type="Number">240000</Data></Cell>
   </Row>
   <Row ss:Height="15">
    <Cell ss:StyleID="s29"><Data ss:Type="Number">25</Data></Cell>
    <Cell><Data ss:Type="Number">1</Data></Cell>
    <Cell><Data ss:Type="Number">255000</Data></Cell>
   </Row>
   <Row ss:Height="15">
    <Cell ss:StyleID="s30"><Data ss:Type="Number">26</Data></Cell>
    <Cell><Data ss:Type="Number">1</Data></Cell>
    <Cell><Data ss:Type="Number">1635000</Data></Cell>
   </Row>
   <Row ss:Height="15">
    <Cell ss:StyleID="s31"><Data ss:Type="Number">27</Data></Cell>
    <Cell><Data ss:Type="Number">1</Data></Cell>
    <Cell><Data ss:Type="Number">765000</Data></Cell>
   </Row>
   <Row ss:Height="15">
    <Cell ss:StyleID="s32"><Data ss:Type="Number">29</Data></Cell>
    <Cell><Data ss:Type="Number">1</Data></Cell>
    <Cell><Data ss:Type="Number">150000</Data></Cell>
   </Row>
   <Row ss:Index="49" ss:Height="20.25">
    <Cell ss:StyleID="s17"><Data ss:Type="String">Segment Analysis </Data></Cell>
   </Row>
   <Row ss:Height="15">
    <Cell ss:StyleID="s19"><Data ss:Type="String">Segment ID</Data></Cell>
    <Cell ss:StyleID="s19"><Data ss:Type="String">ID</Data></Cell>
    <Cell ss:StyleID="s19"><Data ss:Type="String">TR</Data></Cell>
    <Cell ss:StyleID="s19"><Data ss:Type="String">DM</Data></Cell>
    <Cell ss:StyleID="s19"><Data ss:Type="String">Other</Data></Cell>
    <Cell ss:StyleID="s19"><Data ss:Type="String">Winner_Segment_Structure</Data></Cell>
   </Row>
   <Row>
    <Cell ss:StyleID="s44"><Data ss:Type="Number">9</Data></Cell>
    <Cell ss:Index="4"><Data ss:Type="Number">3</Data></Cell>
    <Cell ss:Index="6"><Data ss:Type="String">DM</Data></Cell>
   </Row>
   <Row>
    <Cell ss:StyleID="s47"><Data ss:Type="Number">15</Data></Cell>
    <Cell ss:Index="4"><Data ss:Type="Number">7</Data></Cell>
    <Cell ss:Index="6"><Data ss:Type="String">DM</Data></Cell>
   </Row>
   <Row>
    <Cell ss:StyleID="s38"><Data ss:Type="Number">17</Data></Cell>
    <Cell><Data ss:Type="Number">16</Data></Cell>
    <Cell ss:Index="4"><Data ss:Type="Number">23</Data></Cell>
    <Cell ss:Index="6"><Data ss:Type="String">DM</Data></Cell>
   </Row>
   <Row>
    <Cell ss:StyleID="s40"><Data ss:Type="Number">19</Data></Cell>
    <Cell><Data ss:Type="Number">181</Data></Cell>
    <Cell ss:Index="5"><Data ss:Type="Number">46</Data></Cell>
    <Cell><Data ss:Type="String">ID</Data></Cell>
   </Row>
   <Row>
    <Cell ss:StyleID="s42"><Data ss:Type="Number">21</Data></Cell>
    <Cell><Data ss:Type="Number">14</Data></Cell>
    <Cell ss:Index="6"><Data ss:Type="String">ID</Data></Cell>
   </Row>
   <Row>
    <Cell ss:StyleID="s43"><Data ss:Type="Number">22</Data></Cell>
    <Cell><Data ss:Type="Number">185</Data></Cell>
    <Cell ss:Index="4"><Data ss:Type="Number">27</Data></Cell>
    <Cell ss:Index="6"><Data ss:Type="String">ID</Data></Cell>
   </Row>
   <Row>
    <Cell ss:StyleID="s44"><Data ss:Type="Number">23</Data></Cell>
    <Cell ss:Index="5"><Data ss:Type="Number">13</Data></Cell>
    <Cell><Data ss:Type="String">Other</Data></Cell>
   </Row>
   <Row ss:Index="61" ss:Height="20.25">
    <Cell ss:StyleID="s17"><Data ss:Type="String">CNV Data</Data></Cell>
   </Row>
   <Row ss:Height="15">
    <Cell ss:StyleID="s19"><Data ss:Type="String">Segment ID</Data></Cell>
    <Cell ss:StyleID="s19"><Data ss:Type="String">chr</Data></Cell>
    <Cell ss:StyleID="s19"><Data ss:Type="String">start</Data></Cell>
    <Cell ss:StyleID="s19"><Data ss:Type="String">end</Data></Cell>
    <Cell ss:StyleID="s19"><Data ss:Type="String">CopyNumber</Data></Cell>
    <Cell ss:StyleID="s19"><Data ss:Type="String">VariationType</Data></Cell>
    <Cell ss:StyleID="s19"><Data ss:Type="String">segment_size</Data></Cell>
    <Cell ss:StyleID="s19"><Data ss:Type="String">Amplicon ID</Data></Cell>
    <Cell ss:StyleID="s19"><Data ss:Type="String">Gene</Data></Cell>
   </Row>
   <Row ss:Height="15">
    <Cell ss:StyleID="s37"><Data ss:Type="Number">0</Data></Cell>
    <Cell><Data ss:Type="String">1</Data></Cell>
    <Cell><Data ss:Type="Number">144930000</Data></Cell>
    <Cell><Data ss:Type="Number">145110000</Data></Cell>
    <Cell><Data ss:Type="Number">8</Data></Cell>
    <Cell><Data ss:Type="String">gain</Data></Cell>
    <Cell><Data ss:Type="Number">180000</Data></Cell>
    <Cell ss:StyleID="s20"><Data ss:Type="Number">0</Data></Cell>
   </Row>
   <Row ss:Height="15">
    <Cell ss:StyleID="s38"><Data ss:Type="Number">2</Data></Cell>
    <Cell><Data ss:Type="String">4</Data></Cell>
    <Cell><Data ss:Type="Number">190545000</Data></Cell>
    <Cell><Data ss:Type="Number">190680000</Data></Cell>
    <Cell><Data ss:Type="Number">6</Data></Cell>
    <Cell><Data ss:Type="String">gain</Data></Cell>
    <Cell><Data ss:Type="Number">135000</Data></Cell>
    <Cell ss:StyleID="s21"><Data ss:Type="Number">2</Data></Cell>
   </Row>
   <Row ss:Height="15">
    <Cell ss:StyleID="s39"><Data ss:Type="Number">3</Data></Cell>
    <Cell><Data ss:Type="String">5</Data></Cell>
    <Cell><Data ss:Type="Number">176385000</Data></Cell>
    <Cell><Data ss:Type="Number">176655000</Data></Cell>
    <Cell><Data ss:Type="Number">6</Data></Cell>
    <Cell><Data ss:Type="String">gain</Data></Cell>
    <Cell><Data ss:Type="Number">270000</Data></Cell>
    <Cell ss:StyleID="s22"><Data ss:Type="Number">3</Data></Cell>
    <Cell><Data ss:Type="String">FGFR4</Data></Cell>
   </Row>
   <Row ss:Height="15">
    <Cell ss:StyleID="s40"><Data ss:Type="Number">4</Data></Cell>
    <Cell><Data ss:Type="String">6</Data></Cell>
    <Cell><Data ss:Type="Number">57375000</Data></Cell>
    <Cell><Data ss:Type="Number">57570000</Data></Cell>
    <Cell><Data ss:Type="Number">6</Data></Cell>
    <Cell><Data ss:Type="String">gain</Data></Cell>
    <Cell><Data ss:Type="Number">195000</Data></Cell>
    <Cell ss:StyleID="s23"><Data ss:Type="Number">4</Data></Cell>
   </Row>
   <Row ss:Height="15">
    <Cell ss:StyleID="s41"><Data ss:Type="Number">5</Data></Cell>
    <Cell><Data ss:Type="String">7</Data></Cell>
    <Cell><Data ss:Type="Number">57540000</Data></Cell>
    <Cell><Data ss:Type="Number">57720000</Data></Cell>
    <Cell><Data ss:Type="Number">6</Data></Cell>
    <Cell><Data ss:Type="String">gain</Data></Cell>
    <Cell><Data ss:Type="Number">180000</Data></Cell>
    <Cell ss:StyleID="s24"><Data ss:Type="Number">5</Data></Cell>
   </Row>
   <Row ss:Height="15">
    <Cell ss:StyleID="s42"><Data ss:Type="Number">7</Data></Cell>
    <Cell><Data ss:Type="String">8</Data></Cell>
    <Cell><Data ss:Type="Number">30225000</Data></Cell>
    <Cell><Data ss:Type="Number">30360000</Data></Cell>
    <Cell><Data ss:Type="Number">6</Data></Cell>
    <Cell><Data ss:Type="String">gain</Data></Cell>
    <Cell><Data ss:Type="Number">135000</Data></Cell>
    <Cell ss:StyleID="s25"><Data ss:Type="Number">7</Data></Cell>
   </Row>
   <Row ss:Height="15">
    <Cell ss:StyleID="s43"><Data ss:Type="Number">8</Data></Cell>
    <Cell><Data ss:Type="String">8</Data></Cell>
    <Cell><Data ss:Type="Number">43080000</Data></Cell>
    <Cell><Data ss:Type="Number">43125000</Data></Cell>
    <Cell><Data ss:Type="Number">29</Data></Cell>
    <Cell><Data ss:Type="String">gain</Data></Cell>
    <Cell><Data ss:Type="Number">45000</Data></Cell>
    <Cell ss:StyleID="s26"><Data ss:Type="Number">8</Data></Cell>
   </Row>
   <Row ss:Height="15">
    <Cell ss:StyleID="s44"><Data ss:Type="Number">9</Data></Cell>
    <Cell><Data ss:Type="String">10</Data></Cell>
    <Cell><Data ss:Type="Number">125265000</Data></Cell>
    <Cell><Data ss:Type="Number">126810000</Data></Cell>
    <Cell><Data ss:Type="Number">6</Data></Cell>
    <Cell><Data ss:Type="String">gain</Data></Cell>
    <Cell><Data ss:Type="Number">1545000</Data></Cell>
    <Cell ss:StyleID="s27"><Data ss:Type="Number">9</Data></Cell>
   </Row>
   <Row ss:Height="15">
    <Cell ss:StyleID="s34"><Data ss:Type="Number">10</Data></Cell>
    <Cell><Data ss:Type="String">11</Data></Cell>
    <Cell><Data ss:Type="Number">48795000</Data></Cell>
    <Cell><Data ss:Type="Number">48945000</Data></Cell>
    <Cell><Data ss:Type="Number">12</Data></Cell>
    <Cell><Data ss:Type="String">gain</Data></Cell>
    <Cell><Data ss:Type="Number">150000</Data></Cell>
    <Cell ss:StyleID="s28"><Data ss:Type="Number">10</Data></Cell>
   </Row>
   <Row ss:Height="15">
    <Cell ss:StyleID="s45"><Data ss:Type="Number">11</Data></Cell>
    <Cell><Data ss:Type="String">11</Data></Cell>
    <Cell><Data ss:Type="Number">50640000</Data></Cell>
    <Cell><Data ss:Type="Number">50775000</Data></Cell>
    <Cell><Data ss:Type="Number">11</Data></Cell>
    <Cell><Data ss:Type="String">gain</Data></Cell>
    <Cell><Data ss:Type="Number">135000</Data></Cell>
    <Cell ss:StyleID="s29"><Data ss:Type="Number">11</Data></Cell>
   </Row>
   <Row ss:Height="15">
    <Cell ss:StyleID="s46"><Data ss:Type="Number">12</Data></Cell>
    <Cell><Data ss:Type="String">12</Data></Cell>
    <Cell><Data ss:Type="Number">7800000</Data></Cell>
    <Cell><Data ss:Type="Number">9195000</Data></Cell>
    <Cell><Data ss:Type="Number">6</Data></Cell>
    <Cell><Data ss:Type="String">gain</Data></Cell>
    <Cell><Data ss:Type="Number">1395000</Data></Cell>
    <Cell ss:StyleID="s30"><Data ss:Type="Number">12</Data></Cell>
   </Row>
   <Row ss:Height="15">
    <Cell ss:StyleID="s35"><Data ss:Type="Number">13</Data></Cell>
    <Cell><Data ss:Type="String">12</Data></Cell>
    <Cell><Data ss:Type="Number">9750000</Data></Cell>
    <Cell><Data ss:Type="Number">13125000</Data></Cell>
    <Cell><Data ss:Type="Number">6</Data></Cell>
    <Cell><Data ss:Type="String">gain</Data></Cell>
    <Cell><Data ss:Type="Number">3375000</Data></Cell>
    <Cell ss:StyleID="s31"><Data ss:Type="Number">13</Data></Cell>
    <Cell><Data ss:Type="String">CDKN1B</Data></Cell>
   </Row>
   <Row ss:Height="15">
    <Cell ss:StyleID="s36"><Data ss:Type="Number">14</Data></Cell>
    <Cell><Data ss:Type="String">12</Data></Cell>
    <Cell><Data ss:Type="Number">14145000</Data></Cell>
    <Cell><Data ss:Type="Number">14430000</Data></Cell>
    <Cell><Data ss:Type="Number">6</Data></Cell>
    <Cell><Data ss:Type="String">gain</Data></Cell>
    <Cell><Data ss:Type="Number">285000</Data></Cell>
    <Cell ss:StyleID="s32"><Data ss:Type="Number">14</Data></Cell>
   </Row>
   <Row ss:Height="15">
    <Cell ss:StyleID="s47"><Data ss:Type="Number">15</Data></Cell>
    <Cell><Data ss:Type="String">15</Data></Cell>
    <Cell><Data ss:Type="Number">64650000</Data></Cell>
    <Cell><Data ss:Type="Number">65490000</Data></Cell>
    <Cell><Data ss:Type="Number">7</Data></Cell>
    <Cell><Data ss:Type="String">gain</Data></Cell>
    <Cell><Data ss:Type="Number">840000</Data></Cell>
    <Cell ss:StyleID="s27"><Data ss:Type="Number">9</Data></Cell>
   </Row>
   <Row ss:Height="15">
    <Cell ss:StyleID="s37"><Data ss:Type="Number">16</Data></Cell>
    <Cell><Data ss:Type="String">16</Data></Cell>
    <Cell><Data ss:Type="Number">33885000</Data></Cell>
    <Cell><Data ss:Type="Number">34200000</Data></Cell>
    <Cell><Data ss:Type="Number">16</Data></Cell>
    <Cell><Data ss:Type="String">gain</Data></Cell>
    <Cell><Data ss:Type="Number">315000</Data></Cell>
    <Cell ss:StyleID="s33"><Data ss:Type="Number">15</Data></Cell>
   </Row>
   <Row ss:Height="15">
    <Cell ss:StyleID="s38"><Data ss:Type="Number">17</Data></Cell>
    <Cell><Data ss:Type="String">17</Data></Cell>
    <Cell><Data ss:Type="Number">26490000</Data></Cell>
    <Cell><Data ss:Type="Number">27270000</Data></Cell>
    <Cell><Data ss:Type="Number">10</Data></Cell>
    <Cell><Data ss:Type="String">gain</Data></Cell>
    <Cell><Data ss:Type="Number">780000</Data></Cell>
    <Cell ss:StyleID="s27"><Data ss:Type="Number">9</Data></Cell>
   </Row>
   <Row ss:Height="15">
    <Cell ss:StyleID="s39"><Data ss:Type="Number">18</Data></Cell>
    <Cell><Data ss:Type="String">17</Data></Cell>
    <Cell><Data ss:Type="Number">35670000</Data></Cell>
    <Cell><Data ss:Type="Number">36090000</Data></Cell>
    <Cell><Data ss:Type="Number">8</Data></Cell>
    <Cell><Data ss:Type="String">gain</Data></Cell>
    <Cell><Data ss:Type="Number">420000</Data></Cell>
    <Cell ss:StyleID="s20"><Data ss:Type="Number">16</Data></Cell>
   </Row>
   <Row ss:Height="15">
    <Cell ss:StyleID="s40"><Data ss:Type="Number">19</Data></Cell>
    <Cell><Data ss:Type="String">17</Data></Cell>
    <Cell><Data ss:Type="Number">36480000</Data></Cell>
    <Cell><Data ss:Type="Number">37950000</Data></Cell>
    <Cell><Data ss:Type="Number">16</Data></Cell>
    <Cell><Data ss:Type="String">gain</Data></Cell>
    <Cell><Data ss:Type="Number">1470000</Data></Cell>
    <Cell ss:StyleID="s21"><Data ss:Type="Number">17</Data></Cell>
    <Cell><Data ss:Type="String">CDK12, ERBB2</Data></Cell>
   </Row>
   <Row ss:Height="15">
    <Cell ss:StyleID="s41"><Data ss:Type="Number">20</Data></Cell>
    <Cell><Data ss:Type="String">17</Data></Cell>
    <Cell><Data ss:Type="Number">47355000</Data></Cell>
    <Cell><Data ss:Type="Number">47475000</Data></Cell>
    <Cell><Data ss:Type="Number">10</Data></Cell>
    <Cell><Data ss:Type="String">gain</Data></Cell>
    <Cell><Data ss:Type="Number">120000</Data></Cell>
    <Cell ss:StyleID="s22"><Data ss:Type="Number">18</Data></Cell>
   </Row>
   <Row ss:Height="15">
    <Cell ss:StyleID="s42"><Data ss:Type="Number">21</Data></Cell>
    <Cell><Data ss:Type="String">17</Data></Cell>
    <Cell><Data ss:Type="Number">54975000</Data></Cell>
    <Cell><Data ss:Type="Number">56370000</Data></Cell>
    <Cell><Data ss:Type="Number">8</Data></Cell>
    <Cell><Data ss:Type="String">gain</Data></Cell>
    <Cell><Data ss:Type="Number">1395000</Data></Cell>
    <Cell ss:StyleID="s23"><Data ss:Type="Number">19</Data></Cell>
    <Cell><Data ss:Type="String">MSI2</Data></Cell>
   </Row>
   <Row ss:Height="15">
    <Cell ss:StyleID="s43"><Data ss:Type="Number">22</Data></Cell>
    <Cell><Data ss:Type="String">17</Data></Cell>
    <Cell><Data ss:Type="Number">56850000</Data></Cell>
    <Cell><Data ss:Type="Number">59520000</Data></Cell>
    <Cell><Data ss:Type="Number">6</Data></Cell>
    <Cell><Data ss:Type="String">gain</Data></Cell>
    <Cell><Data ss:Type="Number">2670000</Data></Cell>
    <Cell ss:StyleID="s27"><Data ss:Type="Number">9</Data></Cell>
    <Cell><Data ss:Type="String">PPM1D, RPS6KB1</Data></Cell>
   </Row>
   <Row ss:Height="15">
    <Cell ss:StyleID="s44"><Data ss:Type="Number">23</Data></Cell>
    <Cell><Data ss:Type="String">17</Data></Cell>
    <Cell><Data ss:Type="Number">63540000</Data></Cell>
    <Cell><Data ss:Type="Number">64275000</Data></Cell>
    <Cell><Data ss:Type="Number">9</Data></Cell>
    <Cell><Data ss:Type="String">gain</Data></Cell>
    <Cell><Data ss:Type="Number">735000</Data></Cell>
    <Cell ss:StyleID="s24"><Data ss:Type="Number">20</Data></Cell>
    <Cell><Data ss:Type="String">AXIN2</Data></Cell>
   </Row>
   <Row ss:Height="15">
    <Cell ss:StyleID="s34"><Data ss:Type="Number">24</Data></Cell>
    <Cell><Data ss:Type="String">17</Data></Cell>
    <Cell><Data ss:Type="Number">73410000</Data></Cell>
    <Cell><Data ss:Type="Number">73635000</Data></Cell>
    <Cell><Data ss:Type="Number">8</Data></Cell>
    <Cell><Data ss:Type="String">gain</Data></Cell>
    <Cell><Data ss:Type="Number">225000</Data></Cell>
    <Cell ss:StyleID="s25"><Data ss:Type="Number">21</Data></Cell>
   </Row>
   <Row ss:Height="15">
    <Cell ss:StyleID="s45"><Data ss:Type="Number">25</Data></Cell>
    <Cell><Data ss:Type="String">18</Data></Cell>
    <Cell><Data ss:Type="Number">8235000</Data></Cell>
    <Cell><Data ss:Type="Number">8280000</Data></Cell>
    <Cell><Data ss:Type="Number">7</Data></Cell>
    <Cell><Data ss:Type="String">gain</Data></Cell>
    <Cell><Data ss:Type="Number">45000</Data></Cell>
    <Cell ss:StyleID="s26"><Data ss:Type="Number">22</Data></Cell>
   </Row>
   <Row ss:Height="15">
    <Cell ss:StyleID="s46"><Data ss:Type="Number">26</Data></Cell>
    <Cell><Data ss:Type="String">19</Data></Cell>
    <Cell><Data ss:Type="Number">5700000</Data></Cell>
    <Cell><Data ss:Type="Number">5910000</Data></Cell>
    <Cell><Data ss:Type="Number">6</Data></Cell>
    <Cell><Data ss:Type="String">gain</Data></Cell>
    <Cell><Data ss:Type="Number">210000</Data></Cell>
    <Cell ss:StyleID="s27"><Data ss:Type="Number">23</Data></Cell>
   </Row>
   <Row ss:Height="15">
    <Cell ss:StyleID="s35"><Data ss:Type="Number">27</Data></Cell>
    <Cell><Data ss:Type="String">19</Data></Cell>
    <Cell><Data ss:Type="Number">16155000</Data></Cell>
    <Cell><Data ss:Type="Number">16395000</Data></Cell>
    <Cell><Data ss:Type="Number">6</Data></Cell>
    <Cell><Data ss:Type="String">gain</Data></Cell>
    <Cell><Data ss:Type="Number">240000</Data></Cell>
    <Cell ss:StyleID="s28"><Data ss:Type="Number">24</Data></Cell>
   </Row>
   <Row ss:Height="15">
    <Cell ss:StyleID="s36"><Data ss:Type="Number">28</Data></Cell>
    <Cell><Data ss:Type="String">19</Data></Cell>
    <Cell><Data ss:Type="Number">19770000</Data></Cell>
    <Cell><Data ss:Type="Number">20025000</Data></Cell>
    <Cell><Data ss:Type="Number">6</Data></Cell>
    <Cell><Data ss:Type="String">gain</Data></Cell>
    <Cell><Data ss:Type="Number">255000</Data></Cell>
    <Cell ss:StyleID="s29"><Data ss:Type="Number">25</Data></Cell>
   </Row>
   <Row ss:Height="15">
    <Cell ss:StyleID="s47"><Data ss:Type="Number">29</Data></Cell>
    <Cell><Data ss:Type="String">19</Data></Cell>
    <Cell><Data ss:Type="Number">53370000</Data></Cell>
    <Cell><Data ss:Type="Number">55005000</Data></Cell>
    <Cell><Data ss:Type="Number">8</Data></Cell>
    <Cell><Data ss:Type="String">gain</Data></Cell>
    <Cell><Data ss:Type="Number">1635000</Data></Cell>
    <Cell ss:StyleID="s30"><Data ss:Type="Number">26</Data></Cell>
   </Row>
   <Row ss:Height="15">
    <Cell ss:StyleID="s37"><Data ss:Type="Number">30</Data></Cell>
    <Cell><Data ss:Type="String">19</Data></Cell>
    <Cell><Data ss:Type="Number">55380000</Data></Cell>
    <Cell><Data ss:Type="Number">56145000</Data></Cell>
    <Cell><Data ss:Type="Number">6</Data></Cell>
    <Cell><Data ss:Type="String">gain</Data></Cell>
    <Cell><Data ss:Type="Number">765000</Data></Cell>
    <Cell ss:StyleID="s31"><Data ss:Type="Number">27</Data></Cell>
   </Row>
   <Row ss:Height="15">
    <Cell ss:StyleID="s38"><Data ss:Type="Number">32</Data></Cell>
    <Cell><Data ss:Type="String">21</Data></Cell>
    <Cell><Data ss:Type="Number">10710000</Data></Cell>
    <Cell><Data ss:Type="Number">10860000</Data></Cell>
    <Cell><Data ss:Type="Number">63</Data></Cell>
    <Cell><Data ss:Type="String">gain</Data></Cell>
    <Cell><Data ss:Type="Number">150000</Data></Cell>
    <Cell ss:StyleID="s32"><Data ss:Type="Number">29</Data></Cell>
   </Row>
   <Row ss:Index="96" ss:Height="20.25">
    <Cell ss:StyleID="s17"><Data ss:Type="String">SV Data</Data></Cell>
   </Row>
   <Row ss:Height="15">
    <Cell ss:StyleID="s19"><Data ss:Type="String">Chr1</Data></Cell>
    <Cell ss:StyleID="s19"><Data ss:Type="String">Pos1</Data></Cell>
    <Cell ss:StyleID="s19"><Data ss:Type="String">Orientation1</Data></Cell>
    <Cell ss:StyleID="s19"><Data ss:Type="String">Chr2</Data></Cell>
    <Cell ss:StyleID="s19"><Data ss:Type="String">Pos2</Data></Cell>
    <Cell ss:StyleID="s19"><Data ss:Type="String">Orientation2</Data></Cell>
    <Cell ss:StyleID="s19"><Data ss:Type="String">Type</Data></Cell>
    <Cell ss:StyleID="s19"><Data ss:Type="String">Size</Data></Cell>
    <Cell ss:StyleID="s19"><Data ss:Type="String">Score</Data></Cell>
    <Cell ss:StyleID="s19"><Data ss:Type="String">num_Reads</Data></Cell>
    <Cell ss:StyleID="s19"><Data ss:Type="String">Segment1 ID</Data></Cell>
    <Cell ss:StyleID="s19"><Data ss:Type="String">edge1</Data></Cell>
    <Cell ss:StyleID="s19"><Data ss:Type="String">Segment2 ID</Data></Cell>
    <Cell ss:StyleID="s19"><Data ss:Type="String">edge2</Data></Cell>
    <Cell ss:StyleID="s19"><Data ss:Type="String">Amplicon ID</Data></Cell>
    <Cell ss:StyleID="s19"><Data ss:Type="String">Structure Type</Data></Cell>
   </Row>
   <Row ss:Height="15">
    <Cell><Data ss:Type="String">1</Data></Cell>
    <Cell><Data ss:Type="Number">9675000</Data></Cell>
    <Cell><Data ss:Type="String">21+22-</Data></Cell>
    <Cell ss:StyleID="s47"><Data ss:Type="String">15</Data></Cell>
    <Cell ss:StyleID="s47"><Data ss:Type="Number">65235000</Data></Cell>
    <Cell ss:StyleID="s47"><Data ss:Type="String">1205+2152-</Data></Cell>
    <Cell><Data ss:Type="String">DEL</Data></Cell>
    <Cell><Data ss:Type="Number">706</Data></Cell>
    <Cell><Data ss:Type="Number">99</Data></Cell>
    <Cell><Data ss:Type="Number">32</Data></Cell>
    <Cell ss:Index="13" ss:StyleID="s47"><Data ss:Type="Number">15</Data></Cell>
    <Cell ss:StyleID="s47"><Data ss:Type="String">middle</Data></Cell>
    <Cell ss:StyleID="s27"><Data ss:Type="Number">9</Data></Cell>
   </Row>
   <Row ss:Height="15">
    <Cell><Data ss:Type="String">1</Data></Cell>
    <Cell><Data ss:Type="Number">44280000</Data></Cell>
    <Cell><Data ss:Type="String">60+111-</Data></Cell>
    <Cell ss:StyleID="s47"><Data ss:Type="String">15</Data></Cell>
    <Cell ss:StyleID="s47"><Data ss:Type="Number">65235000</Data></Cell>
    <Cell ss:StyleID="s47"><Data ss:Type="String">1137+2080-</Data></Cell>
    <Cell><Data ss:Type="String">CTX</Data></Cell>
    <Cell><Data ss:Type="Number">-102</Data></Cell>
    <Cell><Data ss:Type="Number">99</Data></Cell>
    <Cell><Data ss:Type="Number">5</Data></Cell>
    <Cell ss:Index="13" ss:StyleID="s47"><Data ss:Type="Number">15</Data></Cell>
    <Cell ss:StyleID="s47"><Data ss:Type="String">middle</Data></Cell>
    <Cell ss:StyleID="s27"><Data ss:Type="Number">9</Data></Cell>
   </Row>
   <Row ss:Height="15">
    <Cell><Data ss:Type="String">1</Data></Cell>
    <Cell><Data ss:Type="Number">121485000</Data></Cell>
    <Cell><Data ss:Type="String">2404+2919-</Data></Cell>
    <Cell ss:StyleID="s38"><Data ss:Type="String">21</Data></Cell>
    <Cell ss:StyleID="s38"><Data ss:Type="Number">10770000</Data></Cell>
    <Cell ss:StyleID="s38"><Data ss:Type="String">49+56-</Data></Cell>
    <Cell><Data ss:Type="String">CTX</Data></Cell>
    <Cell><Data ss:Type="Number">-102</Data></Cell>
    <Cell><Data ss:Type="Number">96</Data></Cell>
    <Cell><Data ss:Type="Number">3</Data></Cell>
    <Cell ss:Index="13" ss:StyleID="s38"><Data ss:Type="Number">32</Data></Cell>
    <Cell ss:StyleID="s38"><Data ss:Type="String">middle</Data></Cell>
    <Cell ss:StyleID="s32"><Data ss:Type="Number">29</Data></Cell>
   </Row>
   <Row ss:Height="15">
    <Cell><Data ss:Type="String">1</Data></Cell>
    <Cell><Data ss:Type="Number">142530000</Data></Cell>
    <Cell><Data ss:Type="String">608+516-</Data></Cell>
    <Cell ss:StyleID="s38"><Data ss:Type="String">21</Data></Cell>
    <Cell ss:StyleID="s38"><Data ss:Type="Number">10770000</Data></Cell>
    <Cell ss:StyleID="s38"><Data ss:Type="String">202+172-</Data></Cell>
    <Cell><Data ss:Type="String">CTX</Data></Cell>
    <Cell><Data ss:Type="Number">-204</Data></Cell>
    <Cell><Data ss:Type="Number">99</Data></Cell>
    <Cell><Data ss:Type="Number">21</Data></Cell>
    <Cell ss:Index="13" ss:StyleID="s38"><Data ss:Type="Number">32</Data></Cell>
    <Cell ss:StyleID="s38"><Data ss:Type="String">middle</Data></Cell>
    <Cell ss:StyleID="s32"><Data ss:Type="Number">29</Data></Cell>
   </Row>
   <Row ss:Height="15">
    <Cell><Data ss:Type="String">1</Data></Cell>
    <Cell><Data ss:Type="Number">142530000</Data></Cell>
    <Cell><Data ss:Type="String">627+540-</Data></Cell>
    <Cell ss:StyleID="s38"><Data ss:Type="String">21</Data></Cell>
    <Cell ss:StyleID="s38"><Data ss:Type="Number">10785000</Data></Cell>
    <Cell ss:StyleID="s38"><Data ss:Type="String">124+115-</Data></Cell>
    <Cell><Data ss:Type="String">CTX</Data></Cell>
    <Cell><Data ss:Type="Number">-612</Data></Cell>
    <Cell><Data ss:Type="Number">99</Data></Cell>
    <Cell><Data ss:Type="Number">40</Data></Cell>
    <Cell ss:Index="13" ss:StyleID="s38"><Data ss:Type="Number">32</Data></Cell>
    <Cell ss:StyleID="s38"><Data ss:Type="String">middle</Data></Cell>
    <Cell ss:StyleID="s32"><Data ss:Type="Number">29</Data></Cell>
   </Row>
   <Row ss:Height="15">
    <Cell><Data ss:Type="String">1</Data></Cell>
    <Cell><Data ss:Type="Number">142530000</Data></Cell>
    <Cell><Data ss:Type="String">613+526-</Data></Cell>
    <Cell ss:StyleID="s38"><Data ss:Type="String">21</Data></Cell>
    <Cell ss:StyleID="s38"><Data ss:Type="Number">10800000</Data></Cell>
    <Cell ss:StyleID="s38"><Data ss:Type="String">169+168-</Data></Cell>
    <Cell><Data ss:Type="String">CTX</Data></Cell>
    <Cell><Data ss:Type="Number">-204</Data></Cell>
    <Cell><Data ss:Type="Number">99</Data></Cell>
    <Cell><Data ss:Type="Number">15</Data></Cell>
    <Cell ss:Index="13" ss:StyleID="s38"><Data ss:Type="Number">32</Data></Cell>
    <Cell ss:StyleID="s38"><Data ss:Type="String">middle</Data></Cell>
    <Cell ss:StyleID="s32"><Data ss:Type="Number">29</Data></Cell>
   </Row>
   <Row ss:Height="15">
    <Cell><Data ss:Type="String">1</Data></Cell>
    <Cell><Data ss:Type="Number">144000000</Data></Cell>
    <Cell><Data ss:Type="String">60+63-</Data></Cell>
    <Cell ss:StyleID="s47"><Data ss:Type="String">15</Data></Cell>
    <Cell ss:StyleID="s47"><Data ss:Type="Number">65235000</Data></Cell>
    <Cell ss:StyleID="s47"><Data ss:Type="String">1131+2071-</Data></Cell>
    <Cell><Data ss:Type="String">CTX</Data></Cell>
    <Cell><Data ss:Type="Number">-102</Data></Cell>
    <Cell><Data ss:Type="Number">99</Data></Cell>
    <Cell><Data ss:Type="Number">3</Data></Cell>
    <Cell ss:Index="13" ss:StyleID="s47"><Data ss:Type="Number">15</Data></Cell>
    <Cell ss:StyleID="s47"><Data ss:Type="String">middle</Data></Cell>
    <Cell ss:StyleID="s27"><Data ss:Type="Number">9</Data></Cell>
   </Row>
   <Row ss:Height="15">
    <Cell><Data ss:Type="String">1</Data></Cell>
    <Cell><Data ss:Type="Number">182280000</Data></Cell>
    <Cell><Data ss:Type="String">20+26-</Data></Cell>
    <Cell ss:StyleID="s47"><Data ss:Type="String">15</Data></Cell>
    <Cell ss:StyleID="s47"><Data ss:Type="Number">65235000</Data></Cell>
    <Cell ss:StyleID="s47"><Data ss:Type="String">1125+2064-</Data></Cell>
    <Cell><Data ss:Type="String">CTX</Data></Cell>
    <Cell><Data ss:Type="Number">-102</Data></Cell>
    <Cell><Data ss:Type="Number">99</Data></Cell>
    <Cell><Data ss:Type="Number">3</Data></Cell>
    <Cell ss:Index="13" ss:StyleID="s47"><Data ss:Type="Number">15</Data></Cell>
    <Cell ss:StyleID="s47"><Data ss:Type="String">middle</Data></Cell>
    <Cell ss:StyleID="s27"><Data ss:Type="Number">9</Data></Cell>
   </Row>
   <Row ss:Height="15">
    <Cell><Data ss:Type="String">1</Data></Cell>
    <Cell><Data ss:Type="Number">234810000</Data></Cell>
    <Cell><Data ss:Type="String">122+85-</Data></Cell>
    <Cell ss:StyleID="s47"><Data ss:Type="String">15</Data></Cell>
    <Cell ss:StyleID="s47"><Data ss:Type="Number">65235000</Data></Cell>
    <Cell ss:StyleID="s47"><Data ss:Type="String">1122+2058-</Data></Cell>
    <Cell><Data ss:Type="String">CTX</Data></Cell>
    <Cell><Data ss:Type="Number">-102</Data></Cell>
    <Cell><Data ss:Type="Number">99</Data></Cell>
    <Cell><Data ss:Type="Number">3</Data></Cell>
    <Cell ss:Index="13" ss:StyleID="s47"><Data ss:Type="Number">15</Data></Cell>
    <Cell ss:StyleID="s47"><Data ss:Type="String">middle</Data></Cell>
    <Cell ss:StyleID="s27"><Data ss:Type="Number">9</Data></Cell>
   </Row>
   <Row ss:Height="15">
    <Cell><Data ss:Type="String">10</Data></Cell>
    <Cell><Data ss:Type="Number">14865000</Data></Cell>
    <Cell><Data ss:Type="String">31+21-</Data></Cell>
    <Cell ss:StyleID="s47"><Data ss:Type="String">15</Data></Cell>
    <Cell ss:StyleID="s47"><Data ss:Type="Number">65235000</Data></Cell>
    <Cell ss:StyleID="s47"><Data ss:Type="String">1037+1947-</Data></Cell>
    <Cell><Data ss:Type="String">CTX</Data></Cell>
    <Cell><Data ss:Type="Number">-102</Data></Cell>
    <Cell><Data ss:Type="Number">99</Data></Cell>
    <Cell><Data ss:Type="Number">3</Data></Cell>
    <Cell ss:Index="13" ss:StyleID="s47"><Data ss:Type="Number">15</Data></Cell>
    <Cell ss:StyleID="s47"><Data ss:Type="String">middle</Data></Cell>
    <Cell ss:StyleID="s27"><Data ss:Type="Number">9</Data></Cell>
   </Row>
   <Row ss:Height="15">
    <Cell><Data ss:Type="String">10</Data></Cell>
    <Cell><Data ss:Type="Number">18855000</Data></Cell>
    <Cell><Data ss:Type="String">3+4-</Data></Cell>
    <Cell ss:StyleID="s38"><Data ss:Type="String">21</Data></Cell>
    <Cell ss:StyleID="s38"><Data ss:Type="Number">10800000</Data></Cell>
    <Cell ss:StyleID="s38"><Data ss:Type="String">157+166-</Data></Cell>
    <Cell><Data ss:Type="String">CTX</Data></Cell>
    <Cell><Data ss:Type="Number">-102</Data></Cell>
    <Cell><Data ss:Type="Number">99</Data></Cell>
    <Cell><Data ss:Type="Number">3</Data></Cell>
    <Cell ss:Index="13" ss:StyleID="s38"><Data ss:Type="Number">32</Data></Cell>
    <Cell ss:StyleID="s38"><Data ss:Type="String">middle</Data></Cell>
    <Cell ss:StyleID="s32"><Data ss:Type="Number">29</Data></Cell>
   </Row>
   <Row ss:Height="15">
    <Cell><Data ss:Type="String">10</Data></Cell>
    <Cell><Data ss:Type="Number">38805000</Data></Cell>
    <Cell><Data ss:Type="String">209+258-</Data></Cell>
    <Cell ss:StyleID="s38"><Data ss:Type="String">21</Data></Cell>
    <Cell ss:StyleID="s38"><Data ss:Type="Number">10785000</Data></Cell>
    <Cell ss:StyleID="s38"><Data ss:Type="String">220+234-</Data></Cell>
    <Cell><Data ss:Type="String">CTX</Data></Cell>
    <Cell><Data ss:Type="Number">-306</Data></Cell>
    <Cell><Data ss:Type="Number">99</Data></Cell>
    <Cell><Data ss:Type="Number">14</Data></Cell>
    <Cell ss:Index="13" ss:StyleID="s38"><Data ss:Type="Number">32</Data></Cell>
    <Cell ss:StyleID="s38"><Data ss:Type="String">middle</Data></Cell>
    <Cell ss:StyleID="s32"><Data ss:Type="Number">29</Data></Cell>
   </Row>
   <Row ss:Height="15">
    <Cell><Data ss:Type="String">10</Data></Cell>
    <Cell><Data ss:Type="Number">38805000</Data></Cell>
    <Cell><Data ss:Type="String">203+249-</Data></Cell>
    <Cell ss:StyleID="s38"><Data ss:Type="String">21</Data></Cell>
    <Cell ss:StyleID="s38"><Data ss:Type="Number">10815000</Data></Cell>
    <Cell ss:StyleID="s38"><Data ss:Type="String">109+110-</Data></Cell>
    <Cell><Data ss:Type="String">CTX</Data></Cell>
    <Cell><Data ss:Type="Number">-102</Data></Cell>
    <Cell><Data ss:Type="Number">99</Data></Cell>
    <Cell><Data ss:Type="Number">7</Data></Cell>
    <Cell ss:Index="13" ss:StyleID="s38"><Data ss:Type="Number">32</Data></Cell>
    <Cell ss:StyleID="s38"><Data ss:Type="String">middle</Data></Cell>
    <Cell ss:StyleID="s32"><Data ss:Type="Number">29</Data></Cell>
   </Row>
   <Row ss:Height="15">
    <Cell><Data ss:Type="String">10</Data></Cell>
    <Cell><Data ss:Type="Number">38805000</Data></Cell>
    <Cell><Data ss:Type="String">190+232-</Data></Cell>
    <Cell ss:StyleID="s38"><Data ss:Type="String">21</Data></Cell>
    <Cell ss:StyleID="s38"><Data ss:Type="Number">10830000</Data></Cell>
    <Cell ss:StyleID="s38"><Data ss:Type="String">18+13-</Data></Cell>
    <Cell><Data ss:Type="String">CTX</Data></Cell>
    <Cell><Data ss:Type="Number">-204</Data></Cell>
    <Cell><Data ss:Type="Number">99</Data></Cell>
    <Cell><Data ss:Type="Number">7</Data></Cell>
    <Cell ss:Index="13" ss:StyleID="s38"><Data ss:Type="Number">32</Data></Cell>
    <Cell ss:StyleID="s38"><Data ss:Type="String">right</Data></Cell>
    <Cell ss:StyleID="s32"><Data ss:Type="Number">29</Data></Cell>
   </Row>
   <Row ss:Height="15">
    <Cell><Data ss:Type="String">10</Data></Cell>
    <Cell><Data ss:Type="Number">38805000</Data></Cell>
    <Cell><Data ss:Type="String">181+228-</Data></Cell>
    <Cell ss:StyleID="s38"><Data ss:Type="String">21</Data></Cell>
    <Cell ss:StyleID="s38"><Data ss:Type="Number">10845000</Data></Cell>
    <Cell ss:StyleID="s38"><Data ss:Type="String">37+36-</Data></Cell>
    <Cell><Data ss:Type="String">CTX</Data></Cell>
    <Cell><Data ss:Type="Number">-102</Data></Cell>
    <Cell><Data ss:Type="Number">99</Data></Cell>
    <Cell><Data ss:Type="Number">3</Data></Cell>
    <Cell ss:Index="13" ss:StyleID="s38"><Data ss:Type="Number">32</Data></Cell>
    <Cell ss:StyleID="s38"><Data ss:Type="String">right</Data></Cell>
    <Cell ss:StyleID="s32"><Data ss:Type="Number">29</Data></Cell>
   </Row>
   <Row ss:Height="15">
    <Cell><Data ss:Type="String">10</Data></Cell>
    <Cell><Data ss:Type="Number">42345000</Data></Cell>
    <Cell><Data ss:Type="String">45+35-</Data></Cell>
    <Cell ss:StyleID="s38"><Data ss:Type="String">21</Data></Cell>
    <Cell ss:StyleID="s38"><Data ss:Type="Number">10800000</Data></Cell>
    <Cell ss:StyleID="s38"><Data ss:Type="String">151+163-</Data></Cell>
    <Cell><Data ss:Type="String">CTX</Data></Cell>
    <Cell><Data ss:Type="Number">-102</Data></Cell>
    <Cell><Data ss:Type="Number">99</Data></Cell>
    <Cell><Data ss:Type="Number">3</Data></Cell>
    <Cell ss:Index="13" ss:StyleID="s38"><Data ss:Type="Number">32</Data></Cell>
    <Cell ss:StyleID="s38"><Data ss:Type="String">middle</Data></Cell>
    <Cell ss:StyleID="s32"><Data ss:Type="Number">29</Data></Cell>
   </Row>
   <Row ss:Height="15">
    <Cell><Data ss:Type="String">10</Data></Cell>
    <Cell><Data ss:Type="Number">42360000</Data></Cell>
    <Cell><Data ss:Type="String">94+59-</Data></Cell>
    <Cell ss:StyleID="s38"><Data ss:Type="String">21</Data></Cell>
    <Cell ss:StyleID="s38"><Data ss:Type="Number">10785000</Data></Cell>
    <Cell ss:StyleID="s38"><Data ss:Type="String">215+228-</Data></Cell>
    <Cell><Data ss:Type="String">CTX</Data></Cell>
    <Cell><Data ss:Type="Number">-102</Data></Cell>
    <Cell><Data ss:Type="Number">99</Data></Cell>
    <Cell><Data ss:Type="Number">4</Data></Cell>
    <Cell ss:Index="13" ss:StyleID="s38"><Data ss:Type="Number">32</Data></Cell>
    <Cell ss:StyleID="s38"><Data ss:Type="String">middle</Data></Cell>
    <Cell ss:StyleID="s32"><Data ss:Type="Number">29</Data></Cell>
   </Row>
   <Row ss:Height="15">
    <Cell><Data ss:Type="String">10</Data></Cell>
    <Cell><Data ss:Type="Number">42375000</Data></Cell>
    <Cell><Data ss:Type="String">815+350-</Data></Cell>
    <Cell ss:StyleID="s38"><Data ss:Type="String">21</Data></Cell>
    <Cell ss:StyleID="s38"><Data ss:Type="Number">10770000</Data></Cell>
    <Cell ss:StyleID="s38"><Data ss:Type="String">193+166-</Data></Cell>
    <Cell><Data ss:Type="String">CTX</Data></Cell>
    <Cell><Data ss:Type="Number">-102</Data></Cell>
    <Cell><Data ss:Type="Number">99</Data></Cell>
    <Cell><Data ss:Type="Number">14</Data></Cell>
    <Cell ss:Index="13" ss:StyleID="s38"><Data ss:Type="Number">32</Data></Cell>
    <Cell ss:StyleID="s38"><Data ss:Type="String">middle</Data></Cell>
    <Cell ss:StyleID="s32"><Data ss:Type="Number">29</Data></Cell>
   </Row>
   <Row ss:Height="15">
    <Cell><Data ss:Type="String">10</Data></Cell>
    <Cell><Data ss:Type="Number">42375000</Data></Cell>
    <Cell><Data ss:Type="String">859+361-</Data></Cell>
    <Cell ss:StyleID="s38"><Data ss:Type="String">21</Data></Cell>
    <Cell ss:StyleID="s38"><Data ss:Type="Number">10785000</Data></Cell>
    <Cell ss:StyleID="s38"><Data ss:Type="String">210+227-</Data></Cell>
    <Cell><Data ss:Type="String">CTX</Data></Cell>
    <Cell><Data ss:Type="Number">-204</Data></Cell>
    <Cell><Data ss:Type="Number">99</Data></Cell>
    <Cell><Data ss:Type="Number">19</Data></Cell>
    <Cell ss:Index="13" ss:StyleID="s38"><Data ss:Type="Number">32</Data></Cell>
    <Cell ss:StyleID="s38"><Data ss:Type="String">middle</Data></Cell>
    <Cell ss:StyleID="s32"><Data ss:Type="Number">29</Data></Cell>
   </Row>
   <Row ss:Height="15">
    <Cell><Data ss:Type="String">10</Data></Cell>
    <Cell><Data ss:Type="Number">42375000</Data></Cell>
    <Cell><Data ss:Type="String">841+356-</Data></Cell>
    <Cell ss:StyleID="s38"><Data ss:Type="String">21</Data></Cell>
    <Cell ss:StyleID="s38"><Data ss:Type="Number">10800000</Data></Cell>
    <Cell ss:StyleID="s38"><Data ss:Type="String">148+163-</Data></Cell>
    <Cell><Data ss:Type="String">CTX</Data></Cell>
    <Cell><Data ss:Type="Number">-306</Data></Cell>
    <Cell><Data ss:Type="Number">99</Data></Cell>
    <Cell><Data ss:Type="Number">26</Data></Cell>
    <Cell ss:Index="13" ss:StyleID="s38"><Data ss:Type="Number">32</Data></Cell>
    <Cell ss:StyleID="s38"><Data ss:Type="String">middle</Data></Cell>
    <Cell ss:StyleID="s32"><Data ss:Type="Number">29</Data></Cell>
   </Row>
   <Row ss:Height="15">
    <Cell><Data ss:Type="String">10</Data></Cell>
    <Cell><Data ss:Type="Number">42375000</Data></Cell>
    <Cell><Data ss:Type="String">824+352-</Data></Cell>
    <Cell ss:StyleID="s38"><Data ss:Type="String">21</Data></Cell>
    <Cell ss:StyleID="s38"><Data ss:Type="Number">10815000</Data></Cell>
    <Cell ss:StyleID="s38"><Data ss:Type="String">98+108-</Data></Cell>
    <Cell><Data ss:Type="String">CTX</Data></Cell>
    <Cell><Data ss:Type="Number">-204</Data></Cell>
    <Cell><Data ss:Type="Number">96</Data></Cell>
    <Cell><Data ss:Type="Number">15</Data></Cell>
    <Cell ss:Index="13" ss:StyleID="s38"><Data ss:Type="Number">32</Data></Cell>
    <Cell ss:StyleID="s38"><Data ss:Type="String">middle</Data></Cell>
    <Cell ss:StyleID="s32"><Data ss:Type="Number">29</Data></Cell>
   </Row>
   <Row ss:Height="15">
    <Cell><Data ss:Type="String">10</Data></Cell>
    <Cell><Data ss:Type="Number">43185000</Data></Cell>
    <Cell><Data ss:Type="String">14+62-</Data></Cell>
    <Cell ss:StyleID="s47"><Data ss:Type="String">15</Data></Cell>
    <Cell ss:StyleID="s47"><Data ss:Type="Number">65235000</Data></Cell>
    <Cell ss:StyleID="s47"><Data ss:Type="String">1036+1943-</Data></Cell>
    <Cell><Data ss:Type="String">CTX</Data></Cell>
    <Cell><Data ss:Type="Number">-102</Data></Cell>
    <Cell><Data ss:Type="Number">99</Data></Cell>
    <Cell><Data ss:Type="Number">3</Data></Cell>
    <Cell ss:Index="13" ss:StyleID="s47"><Data ss:Type="Number">15</Data></Cell>
    <Cell ss:StyleID="s47"><Data ss:Type="String">middle</Data></Cell>
    <Cell ss:StyleID="s27"><Data ss:Type="Number">9</Data></Cell>
   </Row>
   <Row ss:Height="15">
    <Cell ss:StyleID="s44"><Data ss:Type="String">10</Data></Cell>
    <Cell ss:StyleID="s44"><Data ss:Type="Number">125445000</Data></Cell>
    <Cell ss:StyleID="s44"><Data ss:Type="String">159+129-</Data></Cell>
    <Cell ss:StyleID="s47"><Data ss:Type="String">15</Data></Cell>
    <Cell ss:StyleID="s47"><Data ss:Type="Number">65235000</Data></Cell>
    <Cell ss:StyleID="s47"><Data ss:Type="String">1034+1936-</Data></Cell>
    <Cell><Data ss:Type="String">CTX</Data></Cell>
    <Cell><Data ss:Type="Number">-102</Data></Cell>
    <Cell><Data ss:Type="Number">99</Data></Cell>
    <Cell><Data ss:Type="Number">3</Data></Cell>
    <Cell ss:StyleID="s44"><Data ss:Type="Number">9</Data></Cell>
    <Cell ss:StyleID="s44"><Data ss:Type="String">middle</Data></Cell>
    <Cell ss:StyleID="s47"><Data ss:Type="Number">15</Data></Cell>
    <Cell ss:StyleID="s47"><Data ss:Type="String">middle</Data></Cell>
    <Cell ss:StyleID="s27"><Data ss:Type="Number">9</Data></Cell>
    <Cell><Data ss:Type="String">DM</Data></Cell>
   </Row>
   <Row ss:Height="15">
    <Cell><Data ss:Type="String">12</Data></Cell>
    <Cell><Data ss:Type="Number">5910000</Data></Cell>
    <Cell><Data ss:Type="String">253+135-</Data></Cell>
    <Cell ss:StyleID="s47"><Data ss:Type="String">15</Data></Cell>
    <Cell ss:StyleID="s47"><Data ss:Type="Number">65235000</Data></Cell>
    <Cell ss:StyleID="s47"><Data ss:Type="String">1031+1934-</Data></Cell>
    <Cell><Data ss:Type="String">CTX</Data></Cell>
    <Cell><Data ss:Type="Number">-102</Data></Cell>
    <Cell><Data ss:Type="Number">99</Data></Cell>
    <Cell><Data ss:Type="Number">3</Data></Cell>
    <Cell ss:Index="13" ss:StyleID="s47"><Data ss:Type="Number">15</Data></Cell>
    <Cell ss:StyleID="s47"><Data ss:Type="String">middle</Data></Cell>
    <Cell ss:StyleID="s27"><Data ss:Type="Number">9</Data></Cell>
   </Row>
   <Row ss:Height="15">
    <Cell><Data ss:Type="String">12</Data></Cell>
    <Cell><Data ss:Type="Number">7545000</Data></Cell>
    <Cell><Data ss:Type="String">158+231-</Data></Cell>
    <Cell ss:StyleID="s47"><Data ss:Type="String">15</Data></Cell>
    <Cell ss:StyleID="s47"><Data ss:Type="Number">65235000</Data></Cell>
    <Cell ss:StyleID="s47"><Data ss:Type="String">1029+1933-</Data></Cell>
    <Cell><Data ss:Type="String">CTX</Data></Cell>
    <Cell><Data ss:Type="Number">-102</Data></Cell>
    <Cell><Data ss:Type="Number">99</Data></Cell>
    <Cell><Data ss:Type="Number">3</Data></Cell>
    <Cell ss:Index="13" ss:StyleID="s47"><Data ss:Type="Number">15</Data></Cell>
    <Cell ss:StyleID="s47"><Data ss:Type="String">middle</Data></Cell>
    <Cell ss:StyleID="s27"><Data ss:Type="Number">9</Data></Cell>
   </Row>
   <Row ss:Height="15">
    <Cell><Data ss:Type="String">12</Data></Cell>
    <Cell><Data ss:Type="Number">27210000</Data></Cell>
    <Cell><Data ss:Type="String">84+164-</Data></Cell>
    <Cell ss:StyleID="s47"><Data ss:Type="String">15</Data></Cell>
    <Cell ss:StyleID="s47"><Data ss:Type="Number">65235000</Data></Cell>
    <Cell ss:StyleID="s47"><Data ss:Type="String">1028+1929-</Data></Cell>
    <Cell><Data ss:Type="String">CTX</Data></Cell>
    <Cell><Data ss:Type="Number">-102</Data></Cell>
    <Cell><Data ss:Type="Number">99</Data></Cell>
    <Cell><Data ss:Type="Number">4</Data></Cell>
    <Cell ss:Index="13" ss:StyleID="s47"><Data ss:Type="Number">15</Data></Cell>
    <Cell ss:StyleID="s47"><Data ss:Type="String">middle</Data></Cell>
    <Cell ss:StyleID="s27"><Data ss:Type="Number">9</Data></Cell>
   </Row>
   <Row ss:Height="15">
    <Cell><Data ss:Type="String">14</Data></Cell>
    <Cell><Data ss:Type="Number">62100000</Data></Cell>
    <Cell><Data ss:Type="String">25+24-</Data></Cell>
    <Cell ss:StyleID="s47"><Data ss:Type="String">15</Data></Cell>
    <Cell ss:StyleID="s47"><Data ss:Type="Number">65235000</Data></Cell>
    <Cell ss:StyleID="s47"><Data ss:Type="String">1023+1910-</Data></Cell>
    <Cell><Data ss:Type="String">CTX</Data></Cell>
    <Cell><Data ss:Type="Number">-102</Data></Cell>
    <Cell><Data ss:Type="Number">99</Data></Cell>
    <Cell><Data ss:Type="Number">3</Data></Cell>
    <Cell ss:Index="13" ss:StyleID="s47"><Data ss:Type="Number">15</Data></Cell>
    <Cell ss:StyleID="s47"><Data ss:Type="String">middle</Data></Cell>
    <Cell ss:StyleID="s27"><Data ss:Type="Number">9</Data></Cell>
   </Row>
   <Row ss:Height="15">
    <Cell ss:StyleID="s47"><Data ss:Type="String">15</Data></Cell>
    <Cell ss:StyleID="s47"><Data ss:Type="Number">65235000</Data></Cell>
    <Cell ss:StyleID="s47"><Data ss:Type="String">1007+1885-</Data></Cell>
    <Cell ss:StyleID="s43"><Data ss:Type="String">17</Data></Cell>
    <Cell ss:StyleID="s43"><Data ss:Type="Number">57615000</Data></Cell>
    <Cell ss:StyleID="s43"><Data ss:Type="String">140+278-</Data></Cell>
    <Cell><Data ss:Type="String">CTX</Data></Cell>
    <Cell><Data ss:Type="Number">-102</Data></Cell>
    <Cell><Data ss:Type="Number">99</Data></Cell>
    <Cell><Data ss:Type="Number">4</Data></Cell>
    <Cell ss:StyleID="s47"><Data ss:Type="Number">15</Data></Cell>
    <Cell ss:StyleID="s47"><Data ss:Type="String">middle</Data></Cell>
    <Cell ss:StyleID="s43"><Data ss:Type="Number">22</Data></Cell>
    <Cell ss:StyleID="s43"><Data ss:Type="String">middle</Data></Cell>
    <Cell ss:StyleID="s27"><Data ss:Type="Number">9</Data></Cell>
    <Cell><Data ss:Type="String">DM</Data></Cell>
   </Row>
   <Row ss:Height="15">
    <Cell ss:StyleID="s47"><Data ss:Type="String">15</Data></Cell>
    <Cell ss:StyleID="s47"><Data ss:Type="Number">65235000</Data></Cell>
    <Cell ss:StyleID="s47"><Data ss:Type="String">1003+1877-</Data></Cell>
    <Cell><Data ss:Type="String">18</Data></Cell>
    <Cell><Data ss:Type="Number">2490000</Data></Cell>
    <Cell><Data ss:Type="String">25+40-</Data></Cell>
    <Cell><Data ss:Type="String">CTX</Data></Cell>
    <Cell><Data ss:Type="Number">-102</Data></Cell>
    <Cell><Data ss:Type="Number">99</Data></Cell>
    <Cell><Data ss:Type="Number">3</Data></Cell>
    <Cell ss:StyleID="s47"><Data ss:Type="Number">15</Data></Cell>
    <Cell ss:StyleID="s47"><Data ss:Type="String">middle</Data></Cell>
    <Cell ss:Index="15" ss:StyleID="s27"><Data ss:Type="Number">9</Data></Cell>
   </Row>
   <Row ss:Height="15">
    <Cell ss:StyleID="s47"><Data ss:Type="String">15</Data></Cell>
    <Cell ss:StyleID="s47"><Data ss:Type="Number">65235000</Data></Cell>
    <Cell ss:StyleID="s47"><Data ss:Type="String">1002+1873-</Data></Cell>
    <Cell><Data ss:Type="String">18</Data></Cell>
    <Cell><Data ss:Type="Number">37845000</Data></Cell>
    <Cell><Data ss:Type="String">30+12-</Data></Cell>
    <Cell><Data ss:Type="String">CTX</Data></Cell>
    <Cell><Data ss:Type="Number">-102</Data></Cell>
    <Cell><Data ss:Type="Number">99</Data></Cell>
    <Cell><Data ss:Type="Number">3</Data></Cell>
    <Cell ss:StyleID="s47"><Data ss:Type="Number">15</Data></Cell>
    <Cell ss:StyleID="s47"><Data ss:Type="String">middle</Data></Cell>
    <Cell ss:Index="15" ss:StyleID="s27"><Data ss:Type="Number">9</Data></Cell>
   </Row>
   <Row ss:Height="15">
    <Cell ss:StyleID="s47"><Data ss:Type="String">15</Data></Cell>
    <Cell ss:StyleID="s47"><Data ss:Type="Number">65235000</Data></Cell>
    <Cell ss:StyleID="s47"><Data ss:Type="String">1000+1872-</Data></Cell>
    <Cell><Data ss:Type="String">18</Data></Cell>
    <Cell><Data ss:Type="Number">39210000</Data></Cell>
    <Cell><Data ss:Type="String">93+64-</Data></Cell>
    <Cell><Data ss:Type="String">CTX</Data></Cell>
    <Cell><Data ss:Type="Number">-102</Data></Cell>
    <Cell><Data ss:Type="Number">99</Data></Cell>
    <Cell><Data ss:Type="Number">3</Data></Cell>
    <Cell ss:StyleID="s47"><Data ss:Type="Number">15</Data></Cell>
    <Cell ss:StyleID="s47"><Data ss:Type="String">middle</Data></Cell>
    <Cell ss:Index="15" ss:StyleID="s27"><Data ss:Type="Number">9</Data></Cell>
   </Row>
   <Row ss:Height="15">
    <Cell ss:StyleID="s47"><Data ss:Type="String">15</Data></Cell>
    <Cell ss:StyleID="s47"><Data ss:Type="Number">65235000</Data></Cell>
    <Cell ss:StyleID="s47"><Data ss:Type="String">992+1859-</Data></Cell>
    <Cell><Data ss:Type="String">19</Data></Cell>
    <Cell><Data ss:Type="Number">23640000</Data></Cell>
    <Cell><Data ss:Type="String">514+1064-</Data></Cell>
    <Cell><Data ss:Type="String">CTX</Data></Cell>
    <Cell><Data ss:Type="Number">-102</Data></Cell>
    <Cell><Data ss:Type="Number">99</Data></Cell>
    <Cell><Data ss:Type="Number">5</Data></Cell>
    <Cell ss:StyleID="s47"><Data ss:Type="Number">15</Data></Cell>
    <Cell ss:StyleID="s47"><Data ss:Type="String">middle</Data></Cell>
    <Cell ss:Index="15" ss:StyleID="s27"><Data ss:Type="Number">9</Data></Cell>
   </Row>
   <Row ss:Height="15">
    <Cell ss:StyleID="s47"><Data ss:Type="String">15</Data></Cell>
    <Cell ss:StyleID="s47"><Data ss:Type="Number">65235000</Data></Cell>
    <Cell ss:StyleID="s47"><Data ss:Type="String">991+1855-</Data></Cell>
    <Cell><Data ss:Type="String">19</Data></Cell>
    <Cell><Data ss:Type="Number">24060000</Data></Cell>
    <Cell><Data ss:Type="String">1107+488-</Data></Cell>
    <Cell><Data ss:Type="String">CTX</Data></Cell>
    <Cell><Data ss:Type="Number">-102</Data></Cell>
    <Cell><Data ss:Type="Number">99</Data></Cell>
    <Cell><Data ss:Type="Number">4</Data></Cell>
    <Cell ss:StyleID="s47"><Data ss:Type="Number">15</Data></Cell>
    <Cell ss:StyleID="s47"><Data ss:Type="String">middle</Data></Cell>
    <Cell ss:Index="15" ss:StyleID="s27"><Data ss:Type="Number">9</Data></Cell>
   </Row>
   <Row ss:Height="15">
    <Cell><Data ss:Type="String">17</Data></Cell>
    <Cell><Data ss:Type="Number">25260000</Data></Cell>
    <Cell><Data ss:Type="String">243+132-</Data></Cell>
    <Cell ss:StyleID="s38"><Data ss:Type="String">21</Data></Cell>
    <Cell ss:StyleID="s38"><Data ss:Type="Number">10770000</Data></Cell>
    <Cell ss:StyleID="s38"><Data ss:Type="String">161+150-</Data></Cell>
    <Cell><Data ss:Type="String">CTX</Data></Cell>
    <Cell><Data ss:Type="Number">-102</Data></Cell>
    <Cell><Data ss:Type="Number">99</Data></Cell>
    <Cell><Data ss:Type="Number">5</Data></Cell>
    <Cell ss:Index="13" ss:StyleID="s38"><Data ss:Type="Number">32</Data></Cell>
    <Cell ss:StyleID="s38"><Data ss:Type="String">middle</Data></Cell>
    <Cell ss:StyleID="s32"><Data ss:Type="Number">29</Data></Cell>
   </Row>
   <Row ss:Height="15">
    <Cell><Data ss:Type="String">17</Data></Cell>
    <Cell><Data ss:Type="Number">25260000</Data></Cell>
    <Cell><Data ss:Type="String">135+153-</Data></Cell>
    <Cell ss:StyleID="s38"><Data ss:Type="String">21</Data></Cell>
    <Cell ss:StyleID="s38"><Data ss:Type="Number">10785000</Data></Cell>
    <Cell ss:StyleID="s38"><Data ss:Type="String">192+220-</Data></Cell>
    <Cell><Data ss:Type="String">CTX</Data></Cell>
    <Cell><Data ss:Type="Number">-102</Data></Cell>
    <Cell><Data ss:Type="Number">99</Data></Cell>
    <Cell><Data ss:Type="Number">9</Data></Cell>
    <Cell ss:Index="13" ss:StyleID="s38"><Data ss:Type="Number">32</Data></Cell>
    <Cell ss:StyleID="s38"><Data ss:Type="String">middle</Data></Cell>
    <Cell ss:StyleID="s32"><Data ss:Type="Number">29</Data></Cell>
   </Row>
   <Row ss:Height="15">
    <Cell><Data ss:Type="String">17</Data></Cell>
    <Cell><Data ss:Type="Number">25260000</Data></Cell>
    <Cell><Data ss:Type="String">131+148-</Data></Cell>
    <Cell ss:StyleID="s38"><Data ss:Type="String">21</Data></Cell>
    <Cell ss:StyleID="s38"><Data ss:Type="Number">10800000</Data></Cell>
    <Cell ss:StyleID="s38"><Data ss:Type="String">151+161-</Data></Cell>
    <Cell><Data ss:Type="String">CTX</Data></Cell>
    <Cell><Data ss:Type="Number">-102</Data></Cell>
    <Cell><Data ss:Type="Number">99</Data></Cell>
    <Cell><Data ss:Type="Number">3</Data></Cell>
    <Cell ss:Index="13" ss:StyleID="s38"><Data ss:Type="Number">32</Data></Cell>
    <Cell ss:StyleID="s38"><Data ss:Type="String">middle</Data></Cell>
    <Cell ss:StyleID="s32"><Data ss:Type="Number">29</Data></Cell>
   </Row>
   <Row ss:Height="15">
    <Cell><Data ss:Type="String">17</Data></Cell>
    <Cell><Data ss:Type="Number">25260000</Data></Cell>
    <Cell><Data ss:Type="String">246+133-</Data></Cell>
    <Cell ss:StyleID="s38"><Data ss:Type="String">21</Data></Cell>
    <Cell ss:StyleID="s38"><Data ss:Type="Number">10815000</Data></Cell>
    <Cell ss:StyleID="s38"><Data ss:Type="String">62+60-</Data></Cell>
    <Cell><Data ss:Type="String">CTX</Data></Cell>
    <Cell><Data ss:Type="Number">-102</Data></Cell>
    <Cell><Data ss:Type="Number">99</Data></Cell>
    <Cell><Data ss:Type="Number">4</Data></Cell>
    <Cell ss:Index="13" ss:StyleID="s38"><Data ss:Type="Number">32</Data></Cell>
    <Cell ss:StyleID="s38"><Data ss:Type="String">middle</Data></Cell>
    <Cell ss:StyleID="s32"><Data ss:Type="Number">29</Data></Cell>
   </Row>
   <Row ss:Height="15">
    <Cell ss:StyleID="s38"><Data ss:Type="String">17</Data></Cell>
    <Cell ss:StyleID="s38"><Data ss:Type="Number">26475000</Data></Cell>
    <Cell ss:StyleID="s38"><Data ss:Type="String">43+49-</Data></Cell>
    <Cell ss:StyleID="s43"><Data ss:Type="String">17</Data></Cell>
    <Cell ss:StyleID="s43"><Data ss:Type="Number">59370000</Data></Cell>
    <Cell ss:StyleID="s43"><Data ss:Type="String">112+86-</Data></Cell>
    <Cell><Data ss:Type="String">INV</Data></Cell>
    <Cell><Data ss:Type="Number">21449894</Data></Cell>
    <Cell><Data ss:Type="Number">99</Data></Cell>
    <Cell><Data ss:Type="Number">23</Data></Cell>
    <Cell ss:StyleID="s38"><Data ss:Type="Number">17</Data></Cell>
    <Cell ss:StyleID="s38"><Data ss:Type="String">left</Data></Cell>
    <Cell ss:StyleID="s43"><Data ss:Type="Number">22</Data></Cell>
    <Cell ss:StyleID="s43"><Data ss:Type="String">middle</Data></Cell>
    <Cell ss:StyleID="s27"><Data ss:Type="Number">9</Data></Cell>
    <Cell><Data ss:Type="String">DM</Data></Cell>
   </Row>
   <Row ss:Height="15">
    <Cell ss:StyleID="s38"><Data ss:Type="String">17</Data></Cell>
    <Cell ss:StyleID="s38"><Data ss:Type="Number">26490000</Data></Cell>
    <Cell ss:StyleID="s38"><Data ss:Type="String">4+3-</Data></Cell>
    <Cell ss:StyleID="s38"><Data ss:Type="String">17</Data></Cell>
    <Cell ss:StyleID="s38"><Data ss:Type="Number">26490000</Data></Cell>
    <Cell ss:StyleID="s38"><Data ss:Type="String">45+51-</Data></Cell>
    <Cell><Data ss:Type="String">INV</Data></Cell>
    <Cell><Data ss:Type="Number">124</Data></Cell>
    <Cell><Data ss:Type="Number">99</Data></Cell>
    <Cell><Data ss:Type="Number">16</Data></Cell>
    <Cell ss:StyleID="s38"><Data ss:Type="Number">17</Data></Cell>
    <Cell ss:StyleID="s38"><Data ss:Type="String">left</Data></Cell>
    <Cell ss:StyleID="s38"><Data ss:Type="Number">17</Data></Cell>
    <Cell ss:StyleID="s38"><Data ss:Type="String">left</Data></Cell>
    <Cell ss:StyleID="s27"><Data ss:Type="Number">9</Data></Cell>
    <Cell><Data ss:Type="String">ID</Data></Cell>
   </Row>
   <Row ss:Height="15">
    <Cell ss:StyleID="s40"><Data ss:Type="String">17</Data></Cell>
    <Cell ss:StyleID="s40"><Data ss:Type="Number">37080000</Data></Cell>
    <Cell ss:StyleID="s40"><Data ss:Type="String">65+89-</Data></Cell>
    <Cell ss:StyleID="s40"><Data ss:Type="String">17</Data></Cell>
    <Cell ss:StyleID="s40"><Data ss:Type="Number">37080000</Data></Cell>
    <Cell ss:StyleID="s40"><Data ss:Type="String">338+321-</Data></Cell>
    <Cell><Data ss:Type="String">INV</Data></Cell>
    <Cell><Data ss:Type="Number">162</Data></Cell>
    <Cell><Data ss:Type="Number">99</Data></Cell>
    <Cell><Data ss:Type="Number">28</Data></Cell>
    <Cell ss:StyleID="s40"><Data ss:Type="Number">19</Data></Cell>
    <Cell ss:StyleID="s40"><Data ss:Type="String">middle</Data></Cell>
    <Cell ss:StyleID="s40"><Data ss:Type="Number">19</Data></Cell>
    <Cell ss:StyleID="s40"><Data ss:Type="String">middle</Data></Cell>
    <Cell ss:StyleID="s21"><Data ss:Type="Number">17</Data></Cell>
    <Cell><Data ss:Type="String">ID</Data></Cell>
   </Row>
   <Row ss:Height="15">
    <Cell ss:StyleID="s40"><Data ss:Type="String">17</Data></Cell>
    <Cell ss:StyleID="s40"><Data ss:Type="Number">37110000</Data></Cell>
    <Cell ss:StyleID="s40"><Data ss:Type="String">201+136-</Data></Cell>
    <Cell ss:StyleID="s40"><Data ss:Type="String">17</Data></Cell>
    <Cell ss:StyleID="s40"><Data ss:Type="Number">37110000</Data></Cell>
    <Cell ss:StyleID="s40"><Data ss:Type="String">101+111-</Data></Cell>
    <Cell><Data ss:Type="String">INV</Data></Cell>
    <Cell><Data ss:Type="Number">186</Data></Cell>
    <Cell><Data ss:Type="Number">99</Data></Cell>
    <Cell><Data ss:Type="Number">23</Data></Cell>
    <Cell ss:StyleID="s40"><Data ss:Type="Number">19</Data></Cell>
    <Cell ss:StyleID="s40"><Data ss:Type="String">middle</Data></Cell>
    <Cell ss:StyleID="s40"><Data ss:Type="Number">19</Data></Cell>
    <Cell ss:StyleID="s40"><Data ss:Type="String">middle</Data></Cell>
    <Cell ss:StyleID="s21"><Data ss:Type="Number">17</Data></Cell>
    <Cell><Data ss:Type="String">ID</Data></Cell>
   </Row>
   <Row ss:Height="15">
    <Cell ss:StyleID="s40"><Data ss:Type="String">17</Data></Cell>
    <Cell ss:StyleID="s40"><Data ss:Type="Number">37185000</Data></Cell>
    <Cell ss:StyleID="s40"><Data ss:Type="String">97+12-</Data></Cell>
    <Cell ss:StyleID="s40"><Data ss:Type="String">17</Data></Cell>
    <Cell ss:StyleID="s40"><Data ss:Type="Number">37185000</Data></Cell>
    <Cell ss:StyleID="s40"><Data ss:Type="String">119+186-</Data></Cell>
    <Cell><Data ss:Type="String">DEL</Data></Cell>
    <Cell><Data ss:Type="Number">2460</Data></Cell>
    <Cell><Data ss:Type="Number">99</Data></Cell>
    <Cell><Data ss:Type="Number">20</Data></Cell>
    <Cell ss:StyleID="s40"><Data ss:Type="Number">19</Data></Cell>
    <Cell ss:StyleID="s40"><Data ss:Type="String">middle</Data></Cell>
    <Cell ss:StyleID="s40"><Data ss:Type="Number">19</Data></Cell>
    <Cell ss:StyleID="s40"><Data ss:Type="String">middle</Data></Cell>
    <Cell ss:StyleID="s21"><Data ss:Type="Number">17</Data></Cell>
   </Row>
   <Row ss:Height="15">
    <Cell ss:StyleID="s40"><Data ss:Type="String">17</Data></Cell>
    <Cell ss:StyleID="s40"><Data ss:Type="Number">37215000</Data></Cell>
    <Cell ss:StyleID="s40"><Data ss:Type="String">49+104-</Data></Cell>
    <Cell ss:StyleID="s40"><Data ss:Type="String">17</Data></Cell>
    <Cell ss:StyleID="s40"><Data ss:Type="Number">37215000</Data></Cell>
    <Cell ss:StyleID="s40"><Data ss:Type="String">421+300-</Data></Cell>
    <Cell><Data ss:Type="String">INV</Data></Cell>
    <Cell><Data ss:Type="Number">182</Data></Cell>
    <Cell><Data ss:Type="Number">99</Data></Cell>
    <Cell><Data ss:Type="Number">26</Data></Cell>
    <Cell ss:StyleID="s40"><Data ss:Type="Number">19</Data></Cell>
    <Cell ss:StyleID="s40"><Data ss:Type="String">middle</Data></Cell>
    <Cell ss:StyleID="s40"><Data ss:Type="Number">19</Data></Cell>
    <Cell ss:StyleID="s40"><Data ss:Type="String">middle</Data></Cell>
    <Cell ss:StyleID="s21"><Data ss:Type="Number">17</Data></Cell>
    <Cell><Data ss:Type="String">ID</Data></Cell>
   </Row>
   <Row ss:Height="15">
    <Cell ss:StyleID="s40"><Data ss:Type="String">17</Data></Cell>
    <Cell ss:StyleID="s40"><Data ss:Type="Number">37560000</Data></Cell>
    <Cell ss:StyleID="s40"><Data ss:Type="String">22+20-</Data></Cell>
    <Cell ss:StyleID="s40"><Data ss:Type="String">17</Data></Cell>
    <Cell ss:StyleID="s40"><Data ss:Type="Number">37560000</Data></Cell>
    <Cell ss:StyleID="s40"><Data ss:Type="String">234+288-</Data></Cell>
    <Cell><Data ss:Type="String">INV</Data></Cell>
    <Cell><Data ss:Type="Number">245</Data></Cell>
    <Cell><Data ss:Type="Number">99</Data></Cell>
    <Cell><Data ss:Type="Number">54</Data></Cell>
    <Cell ss:StyleID="s40"><Data ss:Type="Number">19</Data></Cell>
    <Cell ss:StyleID="s40"><Data ss:Type="String">middle</Data></Cell>
    <Cell ss:StyleID="s40"><Data ss:Type="Number">19</Data></Cell>
    <Cell ss:StyleID="s40"><Data ss:Type="String">middle</Data></Cell>
    <Cell ss:StyleID="s21"><Data ss:Type="Number">17</Data></Cell>
    <Cell><Data ss:Type="String">ID</Data></Cell>
   </Row>
   <Row ss:Height="15">
    <Cell ss:StyleID="s40"><Data ss:Type="String">17</Data></Cell>
    <Cell ss:StyleID="s40"><Data ss:Type="Number">37755000</Data></Cell>
    <Cell ss:StyleID="s40"><Data ss:Type="String">244+218-</Data></Cell>
    <Cell ss:StyleID="s40"><Data ss:Type="String">17</Data></Cell>
    <Cell ss:StyleID="s40"><Data ss:Type="Number">37920000</Data></Cell>
    <Cell ss:StyleID="s40"><Data ss:Type="String">282+361-</Data></Cell>
    <Cell><Data ss:Type="String">INV</Data></Cell>
    <Cell><Data ss:Type="Number">6980</Data></Cell>
    <Cell><Data ss:Type="Number">99</Data></Cell>
    <Cell><Data ss:Type="Number">46</Data></Cell>
    <Cell ss:StyleID="s40"><Data ss:Type="Number">19</Data></Cell>
    <Cell ss:StyleID="s40"><Data ss:Type="String">middle</Data></Cell>
    <Cell ss:StyleID="s40"><Data ss:Type="Number">19</Data></Cell>
    <Cell ss:StyleID="s40"><Data ss:Type="String">right</Data></Cell>
    <Cell ss:StyleID="s21"><Data ss:Type="Number">17</Data></Cell>
    <Cell><Data ss:Type="String">Other</Data></Cell>
   </Row>
   <Row ss:Height="15">
    <Cell ss:StyleID="s40"><Data ss:Type="String">17</Data></Cell>
    <Cell ss:StyleID="s40"><Data ss:Type="Number">37890000</Data></Cell>
    <Cell ss:StyleID="s40"><Data ss:Type="String">135+108-</Data></Cell>
    <Cell ss:StyleID="s40"><Data ss:Type="String">17</Data></Cell>
    <Cell ss:StyleID="s40"><Data ss:Type="Number">37905000</Data></Cell>
    <Cell ss:StyleID="s40"><Data ss:Type="String">505+508-</Data></Cell>
    <Cell><Data ss:Type="String">INV</Data></Cell>
    <Cell><Data ss:Type="Number">196</Data></Cell>
    <Cell><Data ss:Type="Number">99</Data></Cell>
    <Cell><Data ss:Type="Number">29</Data></Cell>
    <Cell ss:StyleID="s40"><Data ss:Type="Number">19</Data></Cell>
    <Cell ss:StyleID="s40"><Data ss:Type="String">middle</Data></Cell>
    <Cell ss:StyleID="s40"><Data ss:Type="Number">19</Data></Cell>
    <Cell ss:StyleID="s40"><Data ss:Type="String">middle</Data></Cell>
    <Cell ss:StyleID="s21"><Data ss:Type="Number">17</Data></Cell>
    <Cell><Data ss:Type="String">ID</Data></Cell>
   </Row>
   <Row ss:Height="15">
    <Cell ss:StyleID="s40"><Data ss:Type="String">17</Data></Cell>
    <Cell ss:StyleID="s40"><Data ss:Type="Number">37920000</Data></Cell>
    <Cell ss:StyleID="s40"><Data ss:Type="String">352+317-</Data></Cell>
    <Cell ss:StyleID="s40"><Data ss:Type="String">17</Data></Cell>
    <Cell ss:StyleID="s40"><Data ss:Type="Number">37920000</Data></Cell>
    <Cell ss:StyleID="s40"><Data ss:Type="String">41+77-</Data></Cell>
    <Cell><Data ss:Type="String">INV</Data></Cell>
    <Cell><Data ss:Type="Number">339</Data></Cell>
    <Cell><Data ss:Type="Number">95</Data></Cell>
    <Cell><Data ss:Type="Number">21</Data></Cell>
    <Cell ss:StyleID="s40"><Data ss:Type="Number">19</Data></Cell>
    <Cell ss:StyleID="s40"><Data ss:Type="String">right</Data></Cell>
    <Cell ss:StyleID="s40"><Data ss:Type="Number">19</Data></Cell>
    <Cell ss:StyleID="s40"><Data ss:Type="String">right</Data></Cell>
    <Cell ss:StyleID="s21"><Data ss:Type="Number">17</Data></Cell>
    <Cell><Data ss:Type="String">ID</Data></Cell>
   </Row>
   <Row ss:Height="15">
    <Cell ss:StyleID="s42"><Data ss:Type="String">17</Data></Cell>
    <Cell ss:StyleID="s42"><Data ss:Type="Number">55395000</Data></Cell>
    <Cell ss:StyleID="s42"><Data ss:Type="String">163+191-</Data></Cell>
    <Cell><Data ss:Type="String">19</Data></Cell>
    <Cell><Data ss:Type="Number">4320000</Data></Cell>
    <Cell><Data ss:Type="String">35+39-</Data></Cell>
    <Cell><Data ss:Type="String">CTX</Data></Cell>
    <Cell><Data ss:Type="Number">-102</Data></Cell>
    <Cell><Data ss:Type="Number">99</Data></Cell>
    <Cell><Data ss:Type="Number">3</Data></Cell>
    <Cell ss:StyleID="s42"><Data ss:Type="Number">21</Data></Cell>
    <Cell ss:StyleID="s42"><Data ss:Type="String">middle</Data></Cell>
    <Cell ss:Index="15" ss:StyleID="s23"><Data ss:Type="Number">19</Data></Cell>
   </Row>
   <Row ss:Height="15">
    <Cell ss:StyleID="s42"><Data ss:Type="String">17</Data></Cell>
    <Cell ss:StyleID="s42"><Data ss:Type="Number">55665000</Data></Cell>
    <Cell ss:StyleID="s42"><Data ss:Type="String">40+93-</Data></Cell>
    <Cell ss:StyleID="s42"><Data ss:Type="String">17</Data></Cell>
    <Cell ss:StyleID="s42"><Data ss:Type="Number">55665000</Data></Cell>
    <Cell ss:StyleID="s42"><Data ss:Type="String">40+93-</Data></Cell>
    <Cell><Data ss:Type="String">INV</Data></Cell>
    <Cell><Data ss:Type="Number">39</Data></Cell>
    <Cell><Data ss:Type="Number">99</Data></Cell>
    <Cell><Data ss:Type="Number">14</Data></Cell>
    <Cell ss:StyleID="s42"><Data ss:Type="Number">21</Data></Cell>
    <Cell ss:StyleID="s42"><Data ss:Type="String">middle</Data></Cell>
    <Cell ss:StyleID="s42"><Data ss:Type="Number">21</Data></Cell>
    <Cell ss:StyleID="s42"><Data ss:Type="String">middle</Data></Cell>
    <Cell ss:StyleID="s23"><Data ss:Type="Number">19</Data></Cell>
    <Cell><Data ss:Type="String">ID</Data></Cell>
   </Row>
   <Row ss:Height="15">
    <Cell ss:StyleID="s43"><Data ss:Type="String">17</Data></Cell>
    <Cell ss:StyleID="s43"><Data ss:Type="Number">59370000</Data></Cell>
    <Cell ss:StyleID="s43"><Data ss:Type="String">3+5-</Data></Cell>
    <Cell ss:StyleID="s43"><Data ss:Type="String">17</Data></Cell>
    <Cell ss:StyleID="s43"><Data ss:Type="Number">59370000</Data></Cell>
    <Cell ss:StyleID="s43"><Data ss:Type="String">180+195-</Data></Cell>
    <Cell><Data ss:Type="String">INV</Data></Cell>
    <Cell><Data ss:Type="Number">114</Data></Cell>
    <Cell><Data ss:Type="Number">99</Data></Cell>
    <Cell><Data ss:Type="Number">20</Data></Cell>
    <Cell ss:StyleID="s43"><Data ss:Type="Number">22</Data></Cell>
    <Cell ss:StyleID="s43"><Data ss:Type="String">middle</Data></Cell>
    <Cell ss:StyleID="s43"><Data ss:Type="Number">22</Data></Cell>
    <Cell ss:StyleID="s43"><Data ss:Type="String">middle</Data></Cell>
    <Cell ss:StyleID="s27"><Data ss:Type="Number">9</Data></Cell>
    <Cell><Data ss:Type="String">ID</Data></Cell>
   </Row>
   <Row ss:Height="15">
    <Cell ss:StyleID="s43"><Data ss:Type="String">17</Data></Cell>
    <Cell ss:StyleID="s43"><Data ss:Type="Number">59385000</Data></Cell>
    <Cell ss:StyleID="s43"><Data ss:Type="String">338+235-</Data></Cell>
    <Cell ss:StyleID="s43"><Data ss:Type="String">17</Data></Cell>
    <Cell ss:StyleID="s43"><Data ss:Type="Number">59400000</Data></Cell>
    <Cell ss:StyleID="s43"><Data ss:Type="String">172+238-</Data></Cell>
    <Cell><Data ss:Type="String">INV</Data></Cell>
    <Cell><Data ss:Type="Number">556</Data></Cell>
    <Cell><Data ss:Type="Number">99</Data></Cell>
    <Cell><Data ss:Type="Number">32</Data></Cell>
    <Cell ss:StyleID="s43"><Data ss:Type="Number">22</Data></Cell>
    <Cell ss:StyleID="s43"><Data ss:Type="String">middle</Data></Cell>
    <Cell ss:StyleID="s43"><Data ss:Type="Number">22</Data></Cell>
    <Cell ss:StyleID="s43"><Data ss:Type="String">middle</Data></Cell>
    <Cell ss:StyleID="s27"><Data ss:Type="Number">9</Data></Cell>
    <Cell><Data ss:Type="String">ID</Data></Cell>
   </Row>
   <Row ss:Height="15">
    <Cell ss:StyleID="s43"><Data ss:Type="String">17</Data></Cell>
    <Cell ss:StyleID="s43"><Data ss:Type="Number">59415000</Data></Cell>
    <Cell ss:StyleID="s43"><Data ss:Type="String">84+84-</Data></Cell>
    <Cell ss:StyleID="s43"><Data ss:Type="String">17</Data></Cell>
    <Cell ss:StyleID="s43"><Data ss:Type="Number">59430000</Data></Cell>
    <Cell ss:StyleID="s43"><Data ss:Type="String">258+252-</Data></Cell>
    <Cell><Data ss:Type="String">INV</Data></Cell>
    <Cell><Data ss:Type="Number">112</Data></Cell>
    <Cell><Data ss:Type="Number">99</Data></Cell>
    <Cell><Data ss:Type="Number">42</Data></Cell>
    <Cell ss:StyleID="s43"><Data ss:Type="Number">22</Data></Cell>
    <Cell ss:StyleID="s43"><Data ss:Type="String">middle</Data></Cell>
    <Cell ss:StyleID="s43"><Data ss:Type="Number">22</Data></Cell>
    <Cell ss:StyleID="s43"><Data ss:Type="String">middle</Data></Cell>
    <Cell ss:StyleID="s27"><Data ss:Type="Number">9</Data></Cell>
    <Cell><Data ss:Type="String">ID</Data></Cell>
   </Row>
   <Row ss:Height="15">
    <Cell ss:StyleID="s43"><Data ss:Type="String">17</Data></Cell>
    <Cell ss:StyleID="s43"><Data ss:Type="Number">59430000</Data></Cell>
    <Cell ss:StyleID="s43"><Data ss:Type="String">151+189-</Data></Cell>
    <Cell ss:StyleID="s43"><Data ss:Type="String">17</Data></Cell>
    <Cell ss:StyleID="s43"><Data ss:Type="Number">59430000</Data></Cell>
    <Cell ss:StyleID="s43"><Data ss:Type="String">218+243-</Data></Cell>
    <Cell><Data ss:Type="String">INV</Data></Cell>
    <Cell><Data ss:Type="Number">180</Data></Cell>
    <Cell><Data ss:Type="Number">99</Data></Cell>
    <Cell><Data ss:Type="Number">51</Data></Cell>
    <Cell ss:StyleID="s43"><Data ss:Type="Number">22</Data></Cell>
    <Cell ss:StyleID="s43"><Data ss:Type="String">middle</Data></Cell>
    <Cell ss:StyleID="s43"><Data ss:Type="Number">22</Data></Cell>
    <Cell ss:StyleID="s43"><Data ss:Type="String">middle</Data></Cell>
    <Cell ss:StyleID="s27"><Data ss:Type="Number">9</Data></Cell>
    <Cell><Data ss:Type="String">ID</Data></Cell>
   </Row>
   <Row ss:Height="15">
    <Cell ss:StyleID="s43"><Data ss:Type="String">17</Data></Cell>
    <Cell ss:StyleID="s43"><Data ss:Type="Number">59445000</Data></Cell>
    <Cell ss:StyleID="s43"><Data ss:Type="String">93+138-</Data></Cell>
    <Cell ss:StyleID="s43"><Data ss:Type="String">17</Data></Cell>
    <Cell ss:StyleID="s43"><Data ss:Type="Number">59445000</Data></Cell>
    <Cell ss:StyleID="s43"><Data ss:Type="String">326+309-</Data></Cell>
    <Cell><Data ss:Type="String">INV</Data></Cell>
    <Cell><Data ss:Type="Number">240</Data></Cell>
    <Cell><Data ss:Type="Number">99</Data></Cell>
    <Cell><Data ss:Type="Number">40</Data></Cell>
    <Cell ss:StyleID="s43"><Data ss:Type="Number">22</Data></Cell>
    <Cell ss:StyleID="s43"><Data ss:Type="String">middle</Data></Cell>
    <Cell ss:StyleID="s43"><Data ss:Type="Number">22</Data></Cell>
    <Cell ss:StyleID="s43"><Data ss:Type="String">middle</Data></Cell>
    <Cell ss:StyleID="s27"><Data ss:Type="Number">9</Data></Cell>
    <Cell><Data ss:Type="String">ID</Data></Cell>
   </Row>
   <Row ss:Height="15">
    <Cell ss:StyleID="s44"><Data ss:Type="String">17</Data></Cell>
    <Cell ss:StyleID="s44"><Data ss:Type="Number">64260000</Data></Cell>
    <Cell ss:StyleID="s44"><Data ss:Type="String">23+9-</Data></Cell>
    <Cell ss:StyleID="s44"><Data ss:Type="String">17</Data></Cell>
    <Cell ss:StyleID="s44"><Data ss:Type="Number">64260000</Data></Cell>
    <Cell ss:StyleID="s44"><Data ss:Type="String">8+39-</Data></Cell>
    <Cell><Data ss:Type="String">DEL</Data></Cell>
    <Cell><Data ss:Type="Number">1149</Data></Cell>
    <Cell><Data ss:Type="Number">99</Data></Cell>
    <Cell><Data ss:Type="Number">13</Data></Cell>
    <Cell ss:StyleID="s44"><Data ss:Type="Number">23</Data></Cell>
    <Cell ss:StyleID="s44"><Data ss:Type="String">right</Data></Cell>
    <Cell ss:StyleID="s44"><Data ss:Type="Number">23</Data></Cell>
    <Cell ss:StyleID="s44"><Data ss:Type="String">right</Data></Cell>
    <Cell ss:StyleID="s24"><Data ss:Type="Number">20</Data></Cell>
    <Cell><Data ss:Type="String">Other</Data></Cell>
   </Row>
   <Row ss:Height="15">
    <Cell><Data ss:Type="String">2</Data></Cell>
    <Cell><Data ss:Type="Number">82365000</Data></Cell>
    <Cell><Data ss:Type="String">22+32-</Data></Cell>
    <Cell ss:StyleID="s47"><Data ss:Type="String">15</Data></Cell>
    <Cell ss:StyleID="s47"><Data ss:Type="Number">65235000</Data></Cell>
    <Cell ss:StyleID="s47"><Data ss:Type="String">1118+2051-</Data></Cell>
    <Cell><Data ss:Type="String">CTX</Data></Cell>
    <Cell><Data ss:Type="Number">-102</Data></Cell>
    <Cell><Data ss:Type="Number">99</Data></Cell>
    <Cell><Data ss:Type="Number">3</Data></Cell>
    <Cell ss:Index="13" ss:StyleID="s47"><Data ss:Type="Number">15</Data></Cell>
    <Cell ss:StyleID="s47"><Data ss:Type="String">middle</Data></Cell>
    <Cell ss:StyleID="s27"><Data ss:Type="Number">9</Data></Cell>
   </Row>
   <Row ss:Height="15">
    <Cell><Data ss:Type="String">2</Data></Cell>
    <Cell><Data ss:Type="Number">89850000</Data></Cell>
    <Cell><Data ss:Type="String">58+54-</Data></Cell>
    <Cell ss:StyleID="s38"><Data ss:Type="String">21</Data></Cell>
    <Cell ss:StyleID="s38"><Data ss:Type="Number">10785000</Data></Cell>
    <Cell ss:StyleID="s38"><Data ss:Type="String">231+243-</Data></Cell>
    <Cell><Data ss:Type="String">CTX</Data></Cell>
    <Cell><Data ss:Type="Number">-102</Data></Cell>
    <Cell><Data ss:Type="Number">99</Data></Cell>
    <Cell><Data ss:Type="Number">3</Data></Cell>
    <Cell ss:Index="13" ss:StyleID="s38"><Data ss:Type="Number">32</Data></Cell>
    <Cell ss:StyleID="s38"><Data ss:Type="String">middle</Data></Cell>
    <Cell ss:StyleID="s32"><Data ss:Type="Number">29</Data></Cell>
   </Row>
   <Row ss:Height="15">
    <Cell><Data ss:Type="String">2</Data></Cell>
    <Cell><Data ss:Type="Number">89865000</Data></Cell>
    <Cell><Data ss:Type="String">16+18-</Data></Cell>
    <Cell ss:StyleID="s38"><Data ss:Type="String">21</Data></Cell>
    <Cell ss:StyleID="s38"><Data ss:Type="Number">10785000</Data></Cell>
    <Cell ss:StyleID="s38"><Data ss:Type="String">230+241-</Data></Cell>
    <Cell><Data ss:Type="String">CTX</Data></Cell>
    <Cell><Data ss:Type="Number">-102</Data></Cell>
    <Cell><Data ss:Type="Number">99</Data></Cell>
    <Cell><Data ss:Type="Number">3</Data></Cell>
    <Cell ss:Index="13" ss:StyleID="s38"><Data ss:Type="Number">32</Data></Cell>
    <Cell ss:StyleID="s38"><Data ss:Type="String">middle</Data></Cell>
    <Cell ss:StyleID="s32"><Data ss:Type="Number">29</Data></Cell>
   </Row>
   <Row ss:Height="15">
    <Cell><Data ss:Type="String">3</Data></Cell>
    <Cell><Data ss:Type="Number">13860000</Data></Cell>
    <Cell><Data ss:Type="String">40+66-</Data></Cell>
    <Cell ss:StyleID="s47"><Data ss:Type="String">15</Data></Cell>
    <Cell ss:StyleID="s47"><Data ss:Type="Number">65235000</Data></Cell>
    <Cell ss:StyleID="s47"><Data ss:Type="String">1105+2043-</Data></Cell>
    <Cell><Data ss:Type="String">CTX</Data></Cell>
    <Cell><Data ss:Type="Number">-102</Data></Cell>
    <Cell><Data ss:Type="Number">99</Data></Cell>
    <Cell><Data ss:Type="Number">3</Data></Cell>
    <Cell ss:Index="13" ss:StyleID="s47"><Data ss:Type="Number">15</Data></Cell>
    <Cell ss:StyleID="s47"><Data ss:Type="String">middle</Data></Cell>
    <Cell ss:StyleID="s27"><Data ss:Type="Number">9</Data></Cell>
   </Row>
   <Row ss:Height="15">
    <Cell><Data ss:Type="String">3</Data></Cell>
    <Cell><Data ss:Type="Number">70605000</Data></Cell>
    <Cell><Data ss:Type="String">16+15-</Data></Cell>
    <Cell ss:StyleID="s40"><Data ss:Type="String">17</Data></Cell>
    <Cell ss:StyleID="s40"><Data ss:Type="Number">37710000</Data></Cell>
    <Cell ss:StyleID="s40"><Data ss:Type="String">453+463-</Data></Cell>
    <Cell><Data ss:Type="String">INV</Data></Cell>
    <Cell><Data ss:Type="Number">179</Data></Cell>
    <Cell><Data ss:Type="Number">99</Data></Cell>
    <Cell><Data ss:Type="Number">24</Data></Cell>
    <Cell ss:Index="13" ss:StyleID="s40"><Data ss:Type="Number">19</Data></Cell>
    <Cell ss:StyleID="s40"><Data ss:Type="String">middle</Data></Cell>
    <Cell ss:StyleID="s21"><Data ss:Type="Number">17</Data></Cell>
   </Row>
   <Row ss:Height="15">
    <Cell><Data ss:Type="String">4</Data></Cell>
    <Cell><Data ss:Type="Number">45000</Data></Cell>
    <Cell><Data ss:Type="String">62+54-</Data></Cell>
    <Cell ss:StyleID="s47"><Data ss:Type="String">15</Data></Cell>
    <Cell ss:StyleID="s47"><Data ss:Type="Number">65235000</Data></Cell>
    <Cell ss:StyleID="s47"><Data ss:Type="String">1091+2026-</Data></Cell>
    <Cell><Data ss:Type="String">CTX</Data></Cell>
    <Cell><Data ss:Type="Number">-102</Data></Cell>
    <Cell><Data ss:Type="Number">99</Data></Cell>
    <Cell><Data ss:Type="Number">4</Data></Cell>
    <Cell ss:Index="13" ss:StyleID="s47"><Data ss:Type="Number">15</Data></Cell>
    <Cell ss:StyleID="s47"><Data ss:Type="String">middle</Data></Cell>
    <Cell ss:StyleID="s27"><Data ss:Type="Number">9</Data></Cell>
   </Row>
   <Row ss:Height="15">
    <Cell><Data ss:Type="String">4</Data></Cell>
    <Cell><Data ss:Type="Number">49110000</Data></Cell>
    <Cell><Data ss:Type="String">39+25-</Data></Cell>
    <Cell ss:StyleID="s38"><Data ss:Type="String">21</Data></Cell>
    <Cell ss:StyleID="s38"><Data ss:Type="Number">10785000</Data></Cell>
    <Cell ss:StyleID="s38"><Data ss:Type="String">227+239-</Data></Cell>
    <Cell><Data ss:Type="String">CTX</Data></Cell>
    <Cell><Data ss:Type="Number">-102</Data></Cell>
    <Cell><Data ss:Type="Number">99</Data></Cell>
    <Cell><Data ss:Type="Number">3</Data></Cell>
    <Cell ss:Index="13" ss:StyleID="s38"><Data ss:Type="Number">32</Data></Cell>
    <Cell ss:StyleID="s38"><Data ss:Type="String">middle</Data></Cell>
    <Cell ss:StyleID="s32"><Data ss:Type="Number">29</Data></Cell>
   </Row>
   <Row ss:Height="15">
    <Cell><Data ss:Type="String">4</Data></Cell>
    <Cell><Data ss:Type="Number">49140000</Data></Cell>
    <Cell><Data ss:Type="String">368+175-</Data></Cell>
    <Cell ss:StyleID="s38"><Data ss:Type="String">21</Data></Cell>
    <Cell ss:StyleID="s38"><Data ss:Type="Number">10770000</Data></Cell>
    <Cell ss:StyleID="s38"><Data ss:Type="String">175+161-</Data></Cell>
    <Cell><Data ss:Type="String">CTX</Data></Cell>
    <Cell><Data ss:Type="Number">-102</Data></Cell>
    <Cell><Data ss:Type="Number">99</Data></Cell>
    <Cell><Data ss:Type="Number">11</Data></Cell>
    <Cell ss:Index="13" ss:StyleID="s38"><Data ss:Type="Number">32</Data></Cell>
    <Cell ss:StyleID="s38"><Data ss:Type="String">middle</Data></Cell>
    <Cell ss:StyleID="s32"><Data ss:Type="Number">29</Data></Cell>
   </Row>
   <Row ss:Height="15">
    <Cell><Data ss:Type="String">4</Data></Cell>
    <Cell><Data ss:Type="Number">49140000</Data></Cell>
    <Cell><Data ss:Type="String">396+181-</Data></Cell>
    <Cell ss:StyleID="s38"><Data ss:Type="String">21</Data></Cell>
    <Cell ss:StyleID="s38"><Data ss:Type="Number">10785000</Data></Cell>
    <Cell ss:StyleID="s38"><Data ss:Type="String">224+239-</Data></Cell>
    <Cell><Data ss:Type="String">CTX</Data></Cell>
    <Cell><Data ss:Type="Number">-102</Data></Cell>
    <Cell><Data ss:Type="Number">99</Data></Cell>
    <Cell><Data ss:Type="Number">3</Data></Cell>
    <Cell ss:Index="13" ss:StyleID="s38"><Data ss:Type="Number">32</Data></Cell>
    <Cell ss:StyleID="s38"><Data ss:Type="String">middle</Data></Cell>
    <Cell ss:StyleID="s32"><Data ss:Type="Number">29</Data></Cell>
   </Row>
   <Row ss:Height="15">
    <Cell><Data ss:Type="String">4</Data></Cell>
    <Cell><Data ss:Type="Number">49140000</Data></Cell>
    <Cell><Data ss:Type="String">391+179-</Data></Cell>
    <Cell ss:StyleID="s38"><Data ss:Type="String">21</Data></Cell>
    <Cell ss:StyleID="s38"><Data ss:Type="Number">10800000</Data></Cell>
    <Cell ss:StyleID="s38"><Data ss:Type="String">166+167-</Data></Cell>
    <Cell><Data ss:Type="String">CTX</Data></Cell>
    <Cell><Data ss:Type="Number">-204</Data></Cell>
    <Cell><Data ss:Type="Number">99</Data></Cell>
    <Cell><Data ss:Type="Number">13</Data></Cell>
    <Cell ss:Index="13" ss:StyleID="s38"><Data ss:Type="Number">32</Data></Cell>
    <Cell ss:StyleID="s38"><Data ss:Type="String">middle</Data></Cell>
    <Cell ss:StyleID="s32"><Data ss:Type="Number">29</Data></Cell>
   </Row>
   <Row ss:Height="15">
    <Cell><Data ss:Type="String">4</Data></Cell>
    <Cell><Data ss:Type="Number">49140000</Data></Cell>
    <Cell><Data ss:Type="String">379+178-</Data></Cell>
    <Cell ss:StyleID="s38"><Data ss:Type="String">21</Data></Cell>
    <Cell ss:StyleID="s38"><Data ss:Type="Number">10815000</Data></Cell>
    <Cell ss:StyleID="s38"><Data ss:Type="String">115+113-</Data></Cell>
    <Cell><Data ss:Type="String">CTX</Data></Cell>
    <Cell><Data ss:Type="Number">-102</Data></Cell>
    <Cell><Data ss:Type="Number">99</Data></Cell>
    <Cell><Data ss:Type="Number">6</Data></Cell>
    <Cell ss:Index="13" ss:StyleID="s38"><Data ss:Type="Number">32</Data></Cell>
    <Cell ss:StyleID="s38"><Data ss:Type="String">middle</Data></Cell>
    <Cell ss:StyleID="s32"><Data ss:Type="Number">29</Data></Cell>
   </Row>
   <Row ss:Height="15">
    <Cell><Data ss:Type="String">4</Data></Cell>
    <Cell><Data ss:Type="Number">49650000</Data></Cell>
    <Cell><Data ss:Type="String">54+101-</Data></Cell>
    <Cell ss:StyleID="s38"><Data ss:Type="String">21</Data></Cell>
    <Cell ss:StyleID="s38"><Data ss:Type="Number">10785000</Data></Cell>
    <Cell ss:StyleID="s38"><Data ss:Type="String">222+236-</Data></Cell>
    <Cell><Data ss:Type="String">CTX</Data></Cell>
    <Cell><Data ss:Type="Number">-102</Data></Cell>
    <Cell><Data ss:Type="Number">99</Data></Cell>
    <Cell><Data ss:Type="Number">4</Data></Cell>
    <Cell ss:Index="13" ss:StyleID="s38"><Data ss:Type="Number">32</Data></Cell>
    <Cell ss:StyleID="s38"><Data ss:Type="String">middle</Data></Cell>
    <Cell ss:StyleID="s32"><Data ss:Type="Number">29</Data></Cell>
   </Row>
   <Row ss:Height="15">
    <Cell><Data ss:Type="String">4</Data></Cell>
    <Cell><Data ss:Type="Number">49650000</Data></Cell>
    <Cell><Data ss:Type="String">51+98-</Data></Cell>
    <Cell ss:StyleID="s38"><Data ss:Type="String">21</Data></Cell>
    <Cell ss:StyleID="s38"><Data ss:Type="Number">10815000</Data></Cell>
    <Cell ss:StyleID="s38"><Data ss:Type="String">110+112-</Data></Cell>
    <Cell><Data ss:Type="String">CTX</Data></Cell>
    <Cell><Data ss:Type="Number">-102</Data></Cell>
    <Cell><Data ss:Type="Number">99</Data></Cell>
    <Cell><Data ss:Type="Number">3</Data></Cell>
    <Cell ss:Index="13" ss:StyleID="s38"><Data ss:Type="Number">32</Data></Cell>
    <Cell ss:StyleID="s38"><Data ss:Type="String">middle</Data></Cell>
    <Cell ss:StyleID="s32"><Data ss:Type="Number">29</Data></Cell>
   </Row>
   <Row ss:Height="15">
    <Cell><Data ss:Type="String">4</Data></Cell>
    <Cell><Data ss:Type="Number">114315000</Data></Cell>
    <Cell><Data ss:Type="String">59+74-</Data></Cell>
    <Cell ss:StyleID="s47"><Data ss:Type="String">19</Data></Cell>
    <Cell ss:StyleID="s47"><Data ss:Type="Number">54060000</Data></Cell>
    <Cell ss:StyleID="s47"><Data ss:Type="String">424+377-</Data></Cell>
    <Cell><Data ss:Type="String">CTX</Data></Cell>
    <Cell><Data ss:Type="Number">-102</Data></Cell>
    <Cell><Data ss:Type="Number">99</Data></Cell>
    <Cell><Data ss:Type="Number">3</Data></Cell>
    <Cell ss:Index="13" ss:StyleID="s47"><Data ss:Type="Number">29</Data></Cell>
    <Cell ss:StyleID="s47"><Data ss:Type="String">middle</Data></Cell>
    <Cell ss:StyleID="s30"><Data ss:Type="Number">26</Data></Cell>
   </Row>
   <Row ss:Height="15">
    <Cell><Data ss:Type="String">5</Data></Cell>
    <Cell><Data ss:Type="Number">26520000</Data></Cell>
    <Cell><Data ss:Type="String">141+74-</Data></Cell>
    <Cell ss:StyleID="s47"><Data ss:Type="String">15</Data></Cell>
    <Cell ss:StyleID="s47"><Data ss:Type="Number">65235000</Data></Cell>
    <Cell ss:StyleID="s47"><Data ss:Type="String">1082+2021-</Data></Cell>
    <Cell><Data ss:Type="String">CTX</Data></Cell>
    <Cell><Data ss:Type="Number">-102</Data></Cell>
    <Cell><Data ss:Type="Number">99</Data></Cell>
    <Cell><Data ss:Type="Number">4</Data></Cell>
    <Cell ss:Index="13" ss:StyleID="s47"><Data ss:Type="Number">15</Data></Cell>
    <Cell ss:StyleID="s47"><Data ss:Type="String">middle</Data></Cell>
    <Cell ss:StyleID="s27"><Data ss:Type="Number">9</Data></Cell>
   </Row>
   <Row ss:Height="15">
    <Cell><Data ss:Type="String">6</Data></Cell>
    <Cell><Data ss:Type="Number">87840000</Data></Cell>
    <Cell><Data ss:Type="String">36+54-</Data></Cell>
    <Cell ss:StyleID="s47"><Data ss:Type="String">15</Data></Cell>
    <Cell ss:StyleID="s47"><Data ss:Type="Number">65235000</Data></Cell>
    <Cell ss:StyleID="s47"><Data ss:Type="String">1076+2009-</Data></Cell>
    <Cell><Data ss:Type="String">CTX</Data></Cell>
    <Cell><Data ss:Type="Number">-102</Data></Cell>
    <Cell><Data ss:Type="Number">99</Data></Cell>
    <Cell><Data ss:Type="Number">4</Data></Cell>
    <Cell ss:Index="13" ss:StyleID="s47"><Data ss:Type="Number">15</Data></Cell>
    <Cell ss:StyleID="s47"><Data ss:Type="String">middle</Data></Cell>
    <Cell ss:StyleID="s27"><Data ss:Type="Number">9</Data></Cell>
   </Row>
   <Row ss:Height="15">
    <Cell><Data ss:Type="String">7</Data></Cell>
    <Cell><Data ss:Type="Number">75525000</Data></Cell>
    <Cell><Data ss:Type="String">91+62-</Data></Cell>
    <Cell ss:StyleID="s47"><Data ss:Type="String">15</Data></Cell>
    <Cell ss:StyleID="s47"><Data ss:Type="Number">65235000</Data></Cell>
    <Cell ss:StyleID="s47"><Data ss:Type="String">1065+1994-</Data></Cell>
    <Cell><Data ss:Type="String">CTX</Data></Cell>
    <Cell><Data ss:Type="Number">-102</Data></Cell>
    <Cell><Data ss:Type="Number">99</Data></Cell>
    <Cell><Data ss:Type="Number">3</Data></Cell>
    <Cell ss:Index="13" ss:StyleID="s47"><Data ss:Type="Number">15</Data></Cell>
    <Cell ss:StyleID="s47"><Data ss:Type="String">middle</Data></Cell>
    <Cell ss:StyleID="s27"><Data ss:Type="Number">9</Data></Cell>
   </Row>
   <Row ss:Height="15">
    <Cell><Data ss:Type="String">7</Data></Cell>
    <Cell><Data ss:Type="Number">144960000</Data></Cell>
    <Cell><Data ss:Type="String">114+79-</Data></Cell>
    <Cell ss:StyleID="s47"><Data ss:Type="String">15</Data></Cell>
    <Cell ss:StyleID="s47"><Data ss:Type="Number">65235000</Data></Cell>
    <Cell ss:StyleID="s47"><Data ss:Type="String">1059+1985-</Data></Cell>
    <Cell><Data ss:Type="String">CTX</Data></Cell>
    <Cell><Data ss:Type="Number">-102</Data></Cell>
    <Cell><Data ss:Type="Number">99</Data></Cell>
    <Cell><Data ss:Type="Number">4</Data></Cell>
    <Cell ss:Index="13" ss:StyleID="s47"><Data ss:Type="Number">15</Data></Cell>
    <Cell ss:StyleID="s47"><Data ss:Type="String">middle</Data></Cell>
    <Cell ss:StyleID="s27"><Data ss:Type="Number">9</Data></Cell>
   </Row>
   <Row ss:Height="15">
    <Cell><Data ss:Type="String">8</Data></Cell>
    <Cell><Data ss:Type="Number">25440000</Data></Cell>
    <Cell><Data ss:Type="String">20+31-</Data></Cell>
    <Cell ss:StyleID="s47"><Data ss:Type="String">15</Data></Cell>
    <Cell ss:StyleID="s47"><Data ss:Type="Number">65235000</Data></Cell>
    <Cell ss:StyleID="s47"><Data ss:Type="String">1057+1983-</Data></Cell>
    <Cell><Data ss:Type="String">CTX</Data></Cell>
    <Cell><Data ss:Type="Number">-102</Data></Cell>
    <Cell><Data ss:Type="Number">99</Data></Cell>
    <Cell><Data ss:Type="Number">3</Data></Cell>
    <Cell ss:Index="13" ss:StyleID="s47"><Data ss:Type="Number">15</Data></Cell>
    <Cell ss:StyleID="s47"><Data ss:Type="String">middle</Data></Cell>
    <Cell ss:StyleID="s27"><Data ss:Type="Number">9</Data></Cell>
   </Row>
   <Row ss:Height="15">
    <Cell><Data ss:Type="String">8</Data></Cell>
    <Cell><Data ss:Type="Number">54000000</Data></Cell>
    <Cell><Data ss:Type="String">26+20-</Data></Cell>
    <Cell ss:StyleID="s47"><Data ss:Type="String">15</Data></Cell>
    <Cell ss:StyleID="s47"><Data ss:Type="Number">65235000</Data></Cell>
    <Cell ss:StyleID="s47"><Data ss:Type="String">1054+1979-</Data></Cell>
    <Cell><Data ss:Type="String">CTX</Data></Cell>
    <Cell><Data ss:Type="Number">-102</Data></Cell>
    <Cell><Data ss:Type="Number">99</Data></Cell>
    <Cell><Data ss:Type="Number">3</Data></Cell>
    <Cell ss:Index="13" ss:StyleID="s47"><Data ss:Type="Number">15</Data></Cell>
    <Cell ss:StyleID="s47"><Data ss:Type="String">middle</Data></Cell>
    <Cell ss:StyleID="s27"><Data ss:Type="Number">9</Data></Cell>
   </Row>
   <Row ss:Height="15">
    <Cell><Data ss:Type="String">8</Data></Cell>
    <Cell><Data ss:Type="Number">78150000</Data></Cell>
    <Cell><Data ss:Type="String">48+149-</Data></Cell>
    <Cell ss:StyleID="s47"><Data ss:Type="String">15</Data></Cell>
    <Cell ss:StyleID="s47"><Data ss:Type="Number">65235000</Data></Cell>
    <Cell ss:StyleID="s47"><Data ss:Type="String">1051+1975-</Data></Cell>
    <Cell><Data ss:Type="String">CTX</Data></Cell>
    <Cell><Data ss:Type="Number">-102</Data></Cell>
    <Cell><Data ss:Type="Number">99</Data></Cell>
    <Cell><Data ss:Type="Number">3</Data></Cell>
    <Cell ss:Index="13" ss:StyleID="s47"><Data ss:Type="Number">15</Data></Cell>
    <Cell ss:StyleID="s47"><Data ss:Type="String">middle</Data></Cell>
    <Cell ss:StyleID="s27"><Data ss:Type="Number">9</Data></Cell>
   </Row>
   <Row ss:Height="15">
    <Cell><Data ss:Type="String">9</Data></Cell>
    <Cell><Data ss:Type="Number">3015000</Data></Cell>
    <Cell><Data ss:Type="String">33+45-</Data></Cell>
    <Cell ss:StyleID="s47"><Data ss:Type="String">15</Data></Cell>
    <Cell ss:StyleID="s47"><Data ss:Type="Number">65235000</Data></Cell>
    <Cell ss:StyleID="s47"><Data ss:Type="String">1047+1964-</Data></Cell>
    <Cell><Data ss:Type="String">CTX</Data></Cell>
    <Cell><Data ss:Type="Number">-102</Data></Cell>
    <Cell><Data ss:Type="Number">99</Data></Cell>
    <Cell><Data ss:Type="Number">3</Data></Cell>
    <Cell ss:Index="13" ss:StyleID="s47"><Data ss:Type="Number">15</Data></Cell>
    <Cell ss:StyleID="s47"><Data ss:Type="String">middle</Data></Cell>
    <Cell ss:StyleID="s27"><Data ss:Type="Number">9</Data></Cell>
   </Row>
   <Row ss:Height="15">
    <Cell><Data ss:Type="String">9</Data></Cell>
    <Cell><Data ss:Type="Number">89940000</Data></Cell>
    <Cell><Data ss:Type="String">53+26-</Data></Cell>
    <Cell ss:StyleID="s47"><Data ss:Type="String">15</Data></Cell>
    <Cell ss:StyleID="s47"><Data ss:Type="Number">65235000</Data></Cell>
    <Cell ss:StyleID="s47"><Data ss:Type="String">1045+1961-</Data></Cell>
    <Cell><Data ss:Type="String">CTX</Data></Cell>
    <Cell><Data ss:Type="Number">-102</Data></Cell>
    <Cell><Data ss:Type="Number">99</Data></Cell>
    <Cell><Data ss:Type="Number">4</Data></Cell>
    <Cell ss:Index="13" ss:StyleID="s47"><Data ss:Type="Number">15</Data></Cell>
    <Cell ss:StyleID="s47"><Data ss:Type="String">middle</Data></Cell>
    <Cell ss:StyleID="s27"><Data ss:Type="Number">9</Data></Cell>
   </Row>
   <Row ss:Height="15">
    <Cell><Data ss:Type="String">9</Data></Cell>
    <Cell><Data ss:Type="Number">140385000</Data></Cell>
    <Cell><Data ss:Type="String">108+74-</Data></Cell>
    <Cell ss:StyleID="s47"><Data ss:Type="String">15</Data></Cell>
    <Cell ss:StyleID="s47"><Data ss:Type="Number">65235000</Data></Cell>
    <Cell ss:StyleID="s47"><Data ss:Type="String">1038+1952-</Data></Cell>
    <Cell><Data ss:Type="String">CTX</Data></Cell>
    <Cell><Data ss:Type="Number">-102</Data></Cell>
    <Cell><Data ss:Type="Number">99</Data></Cell>
    <Cell><Data ss:Type="Number">4</Data></Cell>
    <Cell ss:Index="13" ss:StyleID="s47"><Data ss:Type="Number">15</Data></Cell>
    <Cell ss:StyleID="s47"><Data ss:Type="String">middle</Data></Cell>
    <Cell ss:StyleID="s27"><Data ss:Type="Number">9</Data></Cell>
   </Row>
  </Table>
  <WorksheetOptions xmlns="urn:schemas-microsoft-com:office:excel">
   <PageSetup>
    <Header x:Margin="0.3"/>
    <Footer x:Margin="0.3"/>
    <PageMargins x:Bottom="0.75" x:Left="0.7" x:Right="0.7" x:Top="0.75"/>
   </PageSetup>
   <TopRowVisible>15</TopRowVisible>
   <Panes>
    <Pane>
     <Number>3</Number>
     <ActiveRow>79</ActiveRow>
     <ActiveCol>2</ActiveCol>
     <RangeSelection>R80C3:R80C4</RangeSelection>
    </Pane>
   </Panes>
   <ProtectObjects>False</ProtectObjects>
   <ProtectScenarios>False</ProtectScenarios>
  </WorksheetOptions>
 </Worksheet>
 <Worksheet ss:Name="p-6">
  <Table ss:ExpandedColumnCount="16" ss:ExpandedRowCount="136" x:FullColumns="1"
   x:FullRows="1" ss:StyleID="s16" ss:DefaultColumnWidth="51.75"
   ss:DefaultRowHeight="14.25">
   <Row ss:Height="20.25">
    <Cell ss:StyleID="s17"><Data ss:Type="String">Focused Genes</Data></Cell>
   </Row>
   <Row ss:Height="15">
    <Cell ss:StyleID="s19"><Data ss:Type="String">Gene</Data></Cell>
    <Cell ss:StyleID="s19"><Data ss:Type="String">copy_number</Data></Cell>
    <Cell ss:StyleID="s19"><Data ss:Type="String">Amplicon ID</Data></Cell>
    <Cell ss:StyleID="s19"><Data ss:Type="String">Amplicon Structure</Data></Cell>
    <Cell ss:StyleID="s19"><Data ss:Type="String">Segment ID</Data></Cell>
    <Cell ss:StyleID="s19"><Data ss:Type="String">Segment Structure</Data></Cell>
   </Row>
   <Row>
    <Cell><Data ss:Type="String">CDK12</Data></Cell>
    <Cell><Data ss:Type="Number">20</Data></Cell>
    <Cell><Data ss:Type="Number">12</Data></Cell>
    <Cell><Data ss:Type="String">ID</Data></Cell>
    <Cell><Data ss:Type="Number">12</Data></Cell>
    <Cell><Data ss:Type="String">ID</Data></Cell>
   </Row>
   <Row>
    <Cell><Data ss:Type="String">ERBB2</Data></Cell>
    <Cell><Data ss:Type="Number">20</Data></Cell>
    <Cell><Data ss:Type="Number">12</Data></Cell>
    <Cell><Data ss:Type="String">ID</Data></Cell>
    <Cell><Data ss:Type="Number">12</Data></Cell>
    <Cell><Data ss:Type="String">ID</Data></Cell>
   </Row>
   <Row>
    <Cell><Data ss:Type="String">CCNE1</Data></Cell>
    <Cell><Data ss:Type="Number">6</Data></Cell>
    <Cell><Data ss:Type="Number">28</Data></Cell>
    <Cell ss:Index="5"><Data ss:Type="Number">28</Data></Cell>
   </Row>
   <Row>
    <Cell><Data ss:Type="String">FXYD5</Data></Cell>
    <Cell><Data ss:Type="Number">6</Data></Cell>
    <Cell><Data ss:Type="Number">31</Data></Cell>
    <Cell ss:Index="5"><Data ss:Type="Number">31</Data></Cell>
   </Row>
   <Row>
    <Cell><Data ss:Type="String">HPN</Data></Cell>
    <Cell><Data ss:Type="Number">6</Data></Cell>
    <Cell><Data ss:Type="Number">31</Data></Cell>
    <Cell ss:Index="5"><Data ss:Type="Number">31</Data></Cell>
   </Row>
   <Row>
    <Cell><Data ss:Type="String">MSI2</Data></Cell>
    <Cell><Data ss:Type="Number">8</Data></Cell>
    <Cell><Data ss:Type="Number">15</Data></Cell>
    <Cell ss:Index="5"><Data ss:Type="Number">15</Data></Cell>
   </Row>
   <Row>
    <Cell><Data ss:Type="String">RAC1</Data></Cell>
    <Cell><Data ss:Type="Number">6</Data></Cell>
    <Cell><Data ss:Type="Number">2</Data></Cell>
    <Cell ss:Index="5"><Data ss:Type="Number">2</Data></Cell>
   </Row>
   <Row ss:Index="16" ss:Height="20.25">
    <Cell ss:StyleID="s17"><Data ss:Type="String">Amplicon Analysis </Data></Cell>
   </Row>
   <Row ss:Height="15">
    <Cell ss:StyleID="s19"><Data ss:Type="String">Amplicon ID</Data></Cell>
    <Cell ss:StyleID="s19"><Data ss:Type="String">nsegments_in_amplicon</Data></Cell>
    <Cell ss:StyleID="s19"><Data ss:Type="String">amplicon_size</Data></Cell>
    <Cell ss:StyleID="s19"><Data ss:Type="String">ID</Data></Cell>
    <Cell ss:StyleID="s19"><Data ss:Type="String">TR</Data></Cell>
    <Cell ss:StyleID="s19"><Data ss:Type="String">DM</Data></Cell>
    <Cell ss:StyleID="s19"><Data ss:Type="String">Other</Data></Cell>
    <Cell ss:StyleID="s19"><Data ss:Type="String">Winner_Amplicon_Structure</Data></Cell>
    <Cell ss:StyleID="s19"><Data ss:Type="String">Gene</Data></Cell>
   </Row>
   <Row ss:Height="15">
    <Cell ss:StyleID="s20"><Data ss:Type="Number">0</Data></Cell>
    <Cell><Data ss:Type="Number">1</Data></Cell>
    <Cell><Data ss:Type="Number">195000</Data></Cell>
   </Row>
   <Row ss:Height="15">
    <Cell ss:StyleID="s21"><Data ss:Type="Number">2</Data></Cell>
    <Cell><Data ss:Type="Number">1</Data></Cell>
    <Cell><Data ss:Type="Number">105000</Data></Cell>
    <Cell ss:Index="9"><Data ss:Type="String">RAC1</Data></Cell>
   </Row>
   <Row ss:Height="15">
    <Cell ss:StyleID="s22"><Data ss:Type="Number">3</Data></Cell>
    <Cell><Data ss:Type="Number">1</Data></Cell>
    <Cell><Data ss:Type="Number">180000</Data></Cell>
   </Row>
   <Row ss:Height="15">
    <Cell ss:StyleID="s23"><Data ss:Type="Number">5</Data></Cell>
    <Cell><Data ss:Type="Number">1</Data></Cell>
    <Cell><Data ss:Type="Number">45000</Data></Cell>
   </Row>
   <Row ss:Height="15">
    <Cell ss:StyleID="s24"><Data ss:Type="Number">6</Data></Cell>
    <Cell><Data ss:Type="Number">1</Data></Cell>
    <Cell><Data ss:Type="Number">150000</Data></Cell>
   </Row>
   <Row ss:Height="15">
    <Cell ss:StyleID="s25"><Data ss:Type="Number">7</Data></Cell>
    <Cell><Data ss:Type="Number">1</Data></Cell>
    <Cell><Data ss:Type="Number">135000</Data></Cell>
   </Row>
   <Row ss:Height="15">
    <Cell ss:StyleID="s26"><Data ss:Type="Number">8</Data></Cell>
    <Cell><Data ss:Type="Number">1</Data></Cell>
    <Cell><Data ss:Type="Number">120000</Data></Cell>
   </Row>
   <Row ss:Height="15">
    <Cell ss:StyleID="s27"><Data ss:Type="Number">9</Data></Cell>
    <Cell><Data ss:Type="Number">1</Data></Cell>
    <Cell><Data ss:Type="Number">315000</Data></Cell>
   </Row>
   <Row ss:Height="15">
    <Cell ss:StyleID="s28"><Data ss:Type="Number">11</Data></Cell>
    <Cell><Data ss:Type="Number">1</Data></Cell>
    <Cell><Data ss:Type="Number">1710000</Data></Cell>
    <Cell><Data ss:Type="Number">442</Data></Cell>
    <Cell ss:Index="7"><Data ss:Type="Number">63</Data></Cell>
    <Cell><Data ss:Type="String">ID</Data></Cell>
   </Row>
   <Row ss:Height="15">
    <Cell ss:StyleID="s29"><Data ss:Type="Number">12</Data></Cell>
    <Cell><Data ss:Type="Number">1</Data></Cell>
    <Cell><Data ss:Type="Number">1470000</Data></Cell>
    <Cell><Data ss:Type="Number">290</Data></Cell>
    <Cell ss:Index="7"><Data ss:Type="Number">46</Data></Cell>
    <Cell><Data ss:Type="String">ID</Data></Cell>
    <Cell><Data ss:Type="String">CDK12, ERBB2</Data></Cell>
   </Row>
   <Row ss:Height="15">
    <Cell ss:StyleID="s30"><Data ss:Type="Number">13</Data></Cell>
    <Cell><Data ss:Type="Number">1</Data></Cell>
    <Cell><Data ss:Type="Number">105000</Data></Cell>
   </Row>
   <Row ss:Height="15">
    <Cell ss:StyleID="s31"><Data ss:Type="Number">14</Data></Cell>
    <Cell><Data ss:Type="Number">1</Data></Cell>
    <Cell><Data ss:Type="Number">135000</Data></Cell>
   </Row>
   <Row ss:Height="15">
    <Cell ss:StyleID="s32"><Data ss:Type="Number">15</Data></Cell>
    <Cell><Data ss:Type="Number">1</Data></Cell>
    <Cell><Data ss:Type="Number">45000</Data></Cell>
    <Cell ss:Index="9"><Data ss:Type="String">MSI2</Data></Cell>
   </Row>
   <Row ss:Height="15">
    <Cell ss:StyleID="s33"><Data ss:Type="Number">16</Data></Cell>
    <Cell><Data ss:Type="Number">1</Data></Cell>
    <Cell><Data ss:Type="Number">525000</Data></Cell>
   </Row>
   <Row ss:Height="15">
    <Cell ss:StyleID="s20"><Data ss:Type="Number">17</Data></Cell>
    <Cell><Data ss:Type="Number">1</Data></Cell>
    <Cell><Data ss:Type="Number">345000</Data></Cell>
   </Row>
   <Row ss:Height="15">
    <Cell ss:StyleID="s21"><Data ss:Type="Number">18</Data></Cell>
    <Cell><Data ss:Type="Number">1</Data></Cell>
    <Cell><Data ss:Type="Number">465000</Data></Cell>
   </Row>
   <Row ss:Height="15">
    <Cell ss:StyleID="s22"><Data ss:Type="Number">19</Data></Cell>
    <Cell><Data ss:Type="Number">1</Data></Cell>
    <Cell><Data ss:Type="Number">315000</Data></Cell>
   </Row>
   <Row ss:Height="15">
    <Cell ss:StyleID="s23"><Data ss:Type="Number">20</Data></Cell>
    <Cell><Data ss:Type="Number">1</Data></Cell>
    <Cell><Data ss:Type="Number">300000</Data></Cell>
   </Row>
   <Row ss:Height="15">
    <Cell ss:StyleID="s24"><Data ss:Type="Number">21</Data></Cell>
    <Cell><Data ss:Type="Number">1</Data></Cell>
    <Cell><Data ss:Type="Number">495000</Data></Cell>
   </Row>
   <Row ss:Height="15">
    <Cell ss:StyleID="s25"><Data ss:Type="Number">22</Data></Cell>
    <Cell><Data ss:Type="Number">1</Data></Cell>
    <Cell><Data ss:Type="Number">270000</Data></Cell>
   </Row>
   <Row ss:Height="15">
    <Cell ss:StyleID="s26"><Data ss:Type="Number">23</Data></Cell>
    <Cell><Data ss:Type="Number">1</Data></Cell>
    <Cell><Data ss:Type="Number">360000</Data></Cell>
   </Row>
   <Row ss:Height="15">
    <Cell ss:StyleID="s27"><Data ss:Type="Number">24</Data></Cell>
    <Cell><Data ss:Type="Number">1</Data></Cell>
    <Cell><Data ss:Type="Number">165000</Data></Cell>
   </Row>
   <Row ss:Height="15">
    <Cell ss:StyleID="s28"><Data ss:Type="Number">25</Data></Cell>
    <Cell><Data ss:Type="Number">1</Data></Cell>
    <Cell><Data ss:Type="Number">240000</Data></Cell>
   </Row>
   <Row ss:Height="15">
    <Cell ss:StyleID="s29"><Data ss:Type="Number">26</Data></Cell>
    <Cell><Data ss:Type="Number">1</Data></Cell>
    <Cell><Data ss:Type="Number">720000</Data></Cell>
   </Row>
   <Row ss:Height="15">
    <Cell ss:StyleID="s30"><Data ss:Type="Number">28</Data></Cell>
    <Cell><Data ss:Type="Number">1</Data></Cell>
    <Cell><Data ss:Type="Number">480000</Data></Cell>
    <Cell ss:Index="9"><Data ss:Type="String">CCNE1</Data></Cell>
   </Row>
   <Row ss:Height="15">
    <Cell ss:StyleID="s31"><Data ss:Type="Number">29</Data></Cell>
    <Cell><Data ss:Type="Number">1</Data></Cell>
    <Cell><Data ss:Type="Number">870000</Data></Cell>
   </Row>
   <Row ss:Height="15">
    <Cell ss:StyleID="s32"><Data ss:Type="Number">30</Data></Cell>
    <Cell><Data ss:Type="Number">1</Data></Cell>
    <Cell><Data ss:Type="Number">465000</Data></Cell>
   </Row>
   <Row ss:Height="15">
    <Cell ss:StyleID="s33"><Data ss:Type="Number">31</Data></Cell>
    <Cell><Data ss:Type="Number">1</Data></Cell>
    <Cell><Data ss:Type="Number">4860000</Data></Cell>
    <Cell ss:Index="9"><Data ss:Type="String">FXYD5, HPN</Data></Cell>
   </Row>
   <Row ss:Height="15">
    <Cell ss:StyleID="s20"><Data ss:Type="Number">32</Data></Cell>
    <Cell><Data ss:Type="Number">1</Data></Cell>
    <Cell><Data ss:Type="Number">150000</Data></Cell>
   </Row>
   <Row ss:Index="50" ss:Height="20.25">
    <Cell ss:StyleID="s17"><Data ss:Type="String">Segment Analysis </Data></Cell>
   </Row>
   <Row ss:Height="15">
    <Cell ss:StyleID="s19"><Data ss:Type="String">Segment ID</Data></Cell>
    <Cell ss:StyleID="s19"><Data ss:Type="String">ID</Data></Cell>
    <Cell ss:StyleID="s19"><Data ss:Type="String">TR</Data></Cell>
    <Cell ss:StyleID="s19"><Data ss:Type="String">DM</Data></Cell>
    <Cell ss:StyleID="s19"><Data ss:Type="String">Other</Data></Cell>
    <Cell ss:StyleID="s19"><Data ss:Type="String">Winner_Segment_Structure</Data></Cell>
   </Row>
   <Row>
    <Cell ss:StyleID="s34"><Data ss:Type="Number">11</Data></Cell>
    <Cell><Data ss:Type="Number">442</Data></Cell>
    <Cell ss:Index="5"><Data ss:Type="Number">63</Data></Cell>
    <Cell><Data ss:Type="String">ID</Data></Cell>
   </Row>
   <Row>
    <Cell ss:StyleID="s45"><Data ss:Type="Number">12</Data></Cell>
    <Cell><Data ss:Type="Number">290</Data></Cell>
    <Cell ss:Index="5"><Data ss:Type="Number">46</Data></Cell>
    <Cell><Data ss:Type="String">ID</Data></Cell>
   </Row>
   <Row ss:Index="57" ss:Height="20.25">
    <Cell ss:StyleID="s17"><Data ss:Type="String">CNV Data</Data></Cell>
   </Row>
   <Row ss:Height="15">
    <Cell ss:StyleID="s19"><Data ss:Type="String">Segment ID</Data></Cell>
    <Cell ss:StyleID="s19"><Data ss:Type="String">chr</Data></Cell>
    <Cell ss:StyleID="s19"><Data ss:Type="String">start</Data></Cell>
    <Cell ss:StyleID="s19"><Data ss:Type="String">end</Data></Cell>
    <Cell ss:StyleID="s19"><Data ss:Type="String">CopyNumber</Data></Cell>
    <Cell ss:StyleID="s19"><Data ss:Type="String">VariationType</Data></Cell>
    <Cell ss:StyleID="s19"><Data ss:Type="String">segment_size</Data></Cell>
    <Cell ss:StyleID="s19"><Data ss:Type="String">Amplicon ID</Data></Cell>
    <Cell ss:StyleID="s19"><Data ss:Type="String">Gene</Data></Cell>
   </Row>
   <Row ss:Height="15">
    <Cell ss:StyleID="s37"><Data ss:Type="Number">0</Data></Cell>
    <Cell><Data ss:Type="String">1</Data></Cell>
    <Cell><Data ss:Type="Number">144915000</Data></Cell>
    <Cell><Data ss:Type="Number">145110000</Data></Cell>
    <Cell><Data ss:Type="Number">9</Data></Cell>
    <Cell><Data ss:Type="String">gain</Data></Cell>
    <Cell><Data ss:Type="Number">195000</Data></Cell>
    <Cell ss:StyleID="s20"><Data ss:Type="Number">0</Data></Cell>
   </Row>
   <Row ss:Height="15">
    <Cell ss:StyleID="s38"><Data ss:Type="Number">2</Data></Cell>
    <Cell><Data ss:Type="String">7</Data></Cell>
    <Cell><Data ss:Type="Number">6315000</Data></Cell>
    <Cell><Data ss:Type="Number">6420000</Data></Cell>
    <Cell><Data ss:Type="Number">6</Data></Cell>
    <Cell><Data ss:Type="String">gain</Data></Cell>
    <Cell><Data ss:Type="Number">105000</Data></Cell>
    <Cell ss:StyleID="s21"><Data ss:Type="Number">2</Data></Cell>
    <Cell><Data ss:Type="String">RAC1</Data></Cell>
   </Row>
   <Row ss:Height="15">
    <Cell ss:StyleID="s39"><Data ss:Type="Number">3</Data></Cell>
    <Cell><Data ss:Type="String">7</Data></Cell>
    <Cell><Data ss:Type="Number">57540000</Data></Cell>
    <Cell><Data ss:Type="Number">57720000</Data></Cell>
    <Cell><Data ss:Type="Number">7</Data></Cell>
    <Cell><Data ss:Type="String">gain</Data></Cell>
    <Cell><Data ss:Type="Number">180000</Data></Cell>
    <Cell ss:StyleID="s22"><Data ss:Type="Number">3</Data></Cell>
   </Row>
   <Row ss:Height="15">
    <Cell ss:StyleID="s40"><Data ss:Type="Number">5</Data></Cell>
    <Cell><Data ss:Type="String">8</Data></Cell>
    <Cell><Data ss:Type="Number">43080000</Data></Cell>
    <Cell><Data ss:Type="Number">43125000</Data></Cell>
    <Cell><Data ss:Type="Number">36</Data></Cell>
    <Cell><Data ss:Type="String">gain</Data></Cell>
    <Cell><Data ss:Type="Number">45000</Data></Cell>
    <Cell ss:StyleID="s23"><Data ss:Type="Number">5</Data></Cell>
   </Row>
   <Row ss:Height="15">
    <Cell ss:StyleID="s41"><Data ss:Type="Number">6</Data></Cell>
    <Cell><Data ss:Type="String">11</Data></Cell>
    <Cell><Data ss:Type="Number">48795000</Data></Cell>
    <Cell><Data ss:Type="Number">48945000</Data></Cell>
    <Cell><Data ss:Type="Number">15</Data></Cell>
    <Cell><Data ss:Type="String">gain</Data></Cell>
    <Cell><Data ss:Type="Number">150000</Data></Cell>
    <Cell ss:StyleID="s24"><Data ss:Type="Number">6</Data></Cell>
   </Row>
   <Row ss:Height="15">
    <Cell ss:StyleID="s42"><Data ss:Type="Number">7</Data></Cell>
    <Cell><Data ss:Type="String">11</Data></Cell>
    <Cell><Data ss:Type="Number">50640000</Data></Cell>
    <Cell><Data ss:Type="Number">50775000</Data></Cell>
    <Cell><Data ss:Type="Number">13</Data></Cell>
    <Cell><Data ss:Type="String">gain</Data></Cell>
    <Cell><Data ss:Type="Number">135000</Data></Cell>
    <Cell ss:StyleID="s25"><Data ss:Type="Number">7</Data></Cell>
   </Row>
   <Row ss:Height="15">
    <Cell ss:StyleID="s43"><Data ss:Type="Number">8</Data></Cell>
    <Cell><Data ss:Type="String">11</Data></Cell>
    <Cell><Data ss:Type="Number">54900000</Data></Cell>
    <Cell><Data ss:Type="Number">55020000</Data></Cell>
    <Cell><Data ss:Type="Number">6</Data></Cell>
    <Cell><Data ss:Type="String">gain</Data></Cell>
    <Cell><Data ss:Type="Number">120000</Data></Cell>
    <Cell ss:StyleID="s26"><Data ss:Type="Number">8</Data></Cell>
   </Row>
   <Row ss:Height="15">
    <Cell ss:StyleID="s44"><Data ss:Type="Number">9</Data></Cell>
    <Cell><Data ss:Type="String">16</Data></Cell>
    <Cell><Data ss:Type="Number">33885000</Data></Cell>
    <Cell><Data ss:Type="Number">34200000</Data></Cell>
    <Cell><Data ss:Type="Number">21</Data></Cell>
    <Cell><Data ss:Type="String">gain</Data></Cell>
    <Cell><Data ss:Type="Number">315000</Data></Cell>
    <Cell ss:StyleID="s27"><Data ss:Type="Number">9</Data></Cell>
   </Row>
   <Row ss:Height="15">
    <Cell ss:StyleID="s34"><Data ss:Type="Number">11</Data></Cell>
    <Cell><Data ss:Type="String">17</Data></Cell>
    <Cell><Data ss:Type="Number">30135000</Data></Cell>
    <Cell><Data ss:Type="Number">31845000</Data></Cell>
    <Cell><Data ss:Type="Number">17</Data></Cell>
    <Cell><Data ss:Type="String">gain</Data></Cell>
    <Cell><Data ss:Type="Number">1710000</Data></Cell>
    <Cell ss:StyleID="s28"><Data ss:Type="Number">11</Data></Cell>
   </Row>
   <Row ss:Height="15">
    <Cell ss:StyleID="s45"><Data ss:Type="Number">12</Data></Cell>
    <Cell><Data ss:Type="String">17</Data></Cell>
    <Cell><Data ss:Type="Number">36480000</Data></Cell>
    <Cell><Data ss:Type="Number">37950000</Data></Cell>
    <Cell><Data ss:Type="Number">20</Data></Cell>
    <Cell><Data ss:Type="String">gain</Data></Cell>
    <Cell><Data ss:Type="Number">1470000</Data></Cell>
    <Cell ss:StyleID="s29"><Data ss:Type="Number">12</Data></Cell>
    <Cell><Data ss:Type="String">CDK12, ERBB2</Data></Cell>
   </Row>
   <Row ss:Height="15">
    <Cell ss:StyleID="s46"><Data ss:Type="Number">13</Data></Cell>
    <Cell><Data ss:Type="String">17</Data></Cell>
    <Cell><Data ss:Type="Number">54405000</Data></Cell>
    <Cell><Data ss:Type="Number">54510000</Data></Cell>
    <Cell><Data ss:Type="Number">9</Data></Cell>
    <Cell><Data ss:Type="String">gain</Data></Cell>
    <Cell><Data ss:Type="Number">105000</Data></Cell>
    <Cell ss:StyleID="s30"><Data ss:Type="Number">13</Data></Cell>
   </Row>
   <Row ss:Height="15">
    <Cell ss:StyleID="s35"><Data ss:Type="Number">14</Data></Cell>
    <Cell><Data ss:Type="String">17</Data></Cell>
    <Cell><Data ss:Type="Number">54555000</Data></Cell>
    <Cell><Data ss:Type="Number">54690000</Data></Cell>
    <Cell><Data ss:Type="Number">9</Data></Cell>
    <Cell><Data ss:Type="String">gain</Data></Cell>
    <Cell><Data ss:Type="Number">135000</Data></Cell>
    <Cell ss:StyleID="s31"><Data ss:Type="Number">14</Data></Cell>
   </Row>
   <Row ss:Height="15">
    <Cell ss:StyleID="s36"><Data ss:Type="Number">15</Data></Cell>
    <Cell><Data ss:Type="String">17</Data></Cell>
    <Cell><Data ss:Type="Number">55455000</Data></Cell>
    <Cell><Data ss:Type="Number">55500000</Data></Cell>
    <Cell><Data ss:Type="Number">8</Data></Cell>
    <Cell><Data ss:Type="String">gain</Data></Cell>
    <Cell><Data ss:Type="Number">45000</Data></Cell>
    <Cell ss:StyleID="s32"><Data ss:Type="Number">15</Data></Cell>
    <Cell><Data ss:Type="String">MSI2</Data></Cell>
   </Row>
   <Row ss:Height="15">
    <Cell ss:StyleID="s47"><Data ss:Type="Number">16</Data></Cell>
    <Cell><Data ss:Type="String">17</Data></Cell>
    <Cell><Data ss:Type="Number">61350000</Data></Cell>
    <Cell><Data ss:Type="Number">61875000</Data></Cell>
    <Cell><Data ss:Type="Number">10</Data></Cell>
    <Cell><Data ss:Type="String">gain</Data></Cell>
    <Cell><Data ss:Type="Number">525000</Data></Cell>
    <Cell ss:StyleID="s33"><Data ss:Type="Number">16</Data></Cell>
   </Row>
   <Row ss:Height="15">
    <Cell ss:StyleID="s37"><Data ss:Type="Number">17</Data></Cell>
    <Cell><Data ss:Type="String">17</Data></Cell>
    <Cell><Data ss:Type="Number">62355000</Data></Cell>
    <Cell><Data ss:Type="Number">62700000</Data></Cell>
    <Cell><Data ss:Type="Number">12</Data></Cell>
    <Cell><Data ss:Type="String">gain</Data></Cell>
    <Cell><Data ss:Type="Number">345000</Data></Cell>
    <Cell ss:StyleID="s20"><Data ss:Type="Number">17</Data></Cell>
   </Row>
   <Row ss:Height="15">
    <Cell ss:StyleID="s38"><Data ss:Type="Number">18</Data></Cell>
    <Cell><Data ss:Type="String">17</Data></Cell>
    <Cell><Data ss:Type="Number">63945000</Data></Cell>
    <Cell><Data ss:Type="Number">64410000</Data></Cell>
    <Cell><Data ss:Type="Number">10</Data></Cell>
    <Cell><Data ss:Type="String">gain</Data></Cell>
    <Cell><Data ss:Type="Number">465000</Data></Cell>
    <Cell ss:StyleID="s21"><Data ss:Type="Number">18</Data></Cell>
   </Row>
   <Row ss:Height="15">
    <Cell ss:StyleID="s39"><Data ss:Type="Number">19</Data></Cell>
    <Cell><Data ss:Type="String">17</Data></Cell>
    <Cell><Data ss:Type="Number">65715000</Data></Cell>
    <Cell><Data ss:Type="Number">66030000</Data></Cell>
    <Cell><Data ss:Type="Number">10</Data></Cell>
    <Cell><Data ss:Type="String">gain</Data></Cell>
    <Cell><Data ss:Type="Number">315000</Data></Cell>
    <Cell ss:StyleID="s22"><Data ss:Type="Number">19</Data></Cell>
   </Row>
   <Row ss:Height="15">
    <Cell ss:StyleID="s40"><Data ss:Type="Number">20</Data></Cell>
    <Cell><Data ss:Type="String">17</Data></Cell>
    <Cell><Data ss:Type="Number">77655000</Data></Cell>
    <Cell><Data ss:Type="Number">77955000</Data></Cell>
    <Cell><Data ss:Type="Number">6</Data></Cell>
    <Cell><Data ss:Type="String">gain</Data></Cell>
    <Cell><Data ss:Type="Number">300000</Data></Cell>
    <Cell ss:StyleID="s23"><Data ss:Type="Number">20</Data></Cell>
   </Row>
   <Row ss:Height="15">
    <Cell ss:StyleID="s41"><Data ss:Type="Number">21</Data></Cell>
    <Cell><Data ss:Type="String">17</Data></Cell>
    <Cell><Data ss:Type="Number">79845000</Data></Cell>
    <Cell><Data ss:Type="Number">80340000</Data></Cell>
    <Cell><Data ss:Type="Number">8</Data></Cell>
    <Cell><Data ss:Type="String">gain</Data></Cell>
    <Cell><Data ss:Type="Number">495000</Data></Cell>
    <Cell ss:StyleID="s24"><Data ss:Type="Number">21</Data></Cell>
   </Row>
   <Row ss:Height="15">
    <Cell ss:StyleID="s42"><Data ss:Type="Number">22</Data></Cell>
    <Cell><Data ss:Type="String">18</Data></Cell>
    <Cell><Data ss:Type="Number">465000</Data></Cell>
    <Cell><Data ss:Type="Number">735000</Data></Cell>
    <Cell><Data ss:Type="Number">7</Data></Cell>
    <Cell><Data ss:Type="String">gain</Data></Cell>
    <Cell><Data ss:Type="Number">270000</Data></Cell>
    <Cell ss:StyleID="s25"><Data ss:Type="Number">22</Data></Cell>
   </Row>
   <Row ss:Height="15">
    <Cell ss:StyleID="s43"><Data ss:Type="Number">23</Data></Cell>
    <Cell><Data ss:Type="String">18</Data></Cell>
    <Cell><Data ss:Type="Number">3360000</Data></Cell>
    <Cell><Data ss:Type="Number">3720000</Data></Cell>
    <Cell><Data ss:Type="Number">6</Data></Cell>
    <Cell><Data ss:Type="String">gain</Data></Cell>
    <Cell><Data ss:Type="Number">360000</Data></Cell>
    <Cell ss:StyleID="s26"><Data ss:Type="Number">23</Data></Cell>
   </Row>
   <Row ss:Height="15">
    <Cell ss:StyleID="s44"><Data ss:Type="Number">24</Data></Cell>
    <Cell><Data ss:Type="String">18</Data></Cell>
    <Cell><Data ss:Type="Number">9405000</Data></Cell>
    <Cell><Data ss:Type="Number">9570000</Data></Cell>
    <Cell><Data ss:Type="Number">7</Data></Cell>
    <Cell><Data ss:Type="String">gain</Data></Cell>
    <Cell><Data ss:Type="Number">165000</Data></Cell>
    <Cell ss:StyleID="s27"><Data ss:Type="Number">24</Data></Cell>
   </Row>
   <Row ss:Height="15">
    <Cell ss:StyleID="s34"><Data ss:Type="Number">25</Data></Cell>
    <Cell><Data ss:Type="String">18</Data></Cell>
    <Cell><Data ss:Type="Number">11790000</Data></Cell>
    <Cell><Data ss:Type="Number">12030000</Data></Cell>
    <Cell><Data ss:Type="Number">7</Data></Cell>
    <Cell><Data ss:Type="String">gain</Data></Cell>
    <Cell><Data ss:Type="Number">240000</Data></Cell>
    <Cell ss:StyleID="s28"><Data ss:Type="Number">25</Data></Cell>
   </Row>
   <Row ss:Height="15">
    <Cell ss:StyleID="s45"><Data ss:Type="Number">26</Data></Cell>
    <Cell><Data ss:Type="String">18</Data></Cell>
    <Cell><Data ss:Type="Number">12255000</Data></Cell>
    <Cell><Data ss:Type="Number">12975000</Data></Cell>
    <Cell><Data ss:Type="Number">7</Data></Cell>
    <Cell><Data ss:Type="String">gain</Data></Cell>
    <Cell><Data ss:Type="Number">720000</Data></Cell>
    <Cell ss:StyleID="s29"><Data ss:Type="Number">26</Data></Cell>
   </Row>
   <Row ss:Height="15">
    <Cell ss:StyleID="s46"><Data ss:Type="Number">28</Data></Cell>
    <Cell><Data ss:Type="String">19</Data></Cell>
    <Cell><Data ss:Type="Number">30000000</Data></Cell>
    <Cell><Data ss:Type="Number">30480000</Data></Cell>
    <Cell><Data ss:Type="Number">6</Data></Cell>
    <Cell><Data ss:Type="String">gain</Data></Cell>
    <Cell><Data ss:Type="Number">480000</Data></Cell>
    <Cell ss:StyleID="s30"><Data ss:Type="Number">28</Data></Cell>
    <Cell><Data ss:Type="String">CCNE1</Data></Cell>
   </Row>
   <Row ss:Height="15">
    <Cell ss:StyleID="s35"><Data ss:Type="Number">29</Data></Cell>
    <Cell><Data ss:Type="String">19</Data></Cell>
    <Cell><Data ss:Type="Number">33000000</Data></Cell>
    <Cell><Data ss:Type="Number">33870000</Data></Cell>
    <Cell><Data ss:Type="Number">7</Data></Cell>
    <Cell><Data ss:Type="String">gain</Data></Cell>
    <Cell><Data ss:Type="Number">870000</Data></Cell>
    <Cell ss:StyleID="s31"><Data ss:Type="Number">29</Data></Cell>
   </Row>
   <Row ss:Height="15">
    <Cell ss:StyleID="s36"><Data ss:Type="Number">30</Data></Cell>
    <Cell><Data ss:Type="String">19</Data></Cell>
    <Cell><Data ss:Type="Number">34530000</Data></Cell>
    <Cell><Data ss:Type="Number">34995000</Data></Cell>
    <Cell><Data ss:Type="Number">6</Data></Cell>
    <Cell><Data ss:Type="String">gain</Data></Cell>
    <Cell><Data ss:Type="Number">465000</Data></Cell>
    <Cell ss:StyleID="s32"><Data ss:Type="Number">30</Data></Cell>
   </Row>
   <Row ss:Height="15">
    <Cell ss:StyleID="s47"><Data ss:Type="Number">31</Data></Cell>
    <Cell><Data ss:Type="String">19</Data></Cell>
    <Cell><Data ss:Type="Number">35385000</Data></Cell>
    <Cell><Data ss:Type="Number">40245000</Data></Cell>
    <Cell><Data ss:Type="Number">6</Data></Cell>
    <Cell><Data ss:Type="String">gain</Data></Cell>
    <Cell><Data ss:Type="Number">4860000</Data></Cell>
    <Cell ss:StyleID="s33"><Data ss:Type="Number">31</Data></Cell>
    <Cell><Data ss:Type="String">FXYD5, HPN</Data></Cell>
   </Row>
   <Row ss:Height="15">
    <Cell ss:StyleID="s37"><Data ss:Type="Number">32</Data></Cell>
    <Cell><Data ss:Type="String">21</Data></Cell>
    <Cell><Data ss:Type="Number">10710000</Data></Cell>
    <Cell><Data ss:Type="Number">10860000</Data></Cell>
    <Cell><Data ss:Type="Number">74</Data></Cell>
    <Cell><Data ss:Type="String">gain</Data></Cell>
    <Cell><Data ss:Type="Number">150000</Data></Cell>
    <Cell ss:StyleID="s20"><Data ss:Type="Number">32</Data></Cell>
   </Row>
   <Row ss:Index="91" ss:Height="20.25">
    <Cell ss:StyleID="s17"><Data ss:Type="String">SV Data</Data></Cell>
   </Row>
   <Row ss:Height="15">
    <Cell ss:StyleID="s19"><Data ss:Type="String">Chr1</Data></Cell>
    <Cell ss:StyleID="s19"><Data ss:Type="String">Pos1</Data></Cell>
    <Cell ss:StyleID="s19"><Data ss:Type="String">Orientation1</Data></Cell>
    <Cell ss:StyleID="s19"><Data ss:Type="String">Chr2</Data></Cell>
    <Cell ss:StyleID="s19"><Data ss:Type="String">Pos2</Data></Cell>
    <Cell ss:StyleID="s19"><Data ss:Type="String">Orientation2</Data></Cell>
    <Cell ss:StyleID="s19"><Data ss:Type="String">Type</Data></Cell>
    <Cell ss:StyleID="s19"><Data ss:Type="String">Size</Data></Cell>
    <Cell ss:StyleID="s19"><Data ss:Type="String">Score</Data></Cell>
    <Cell ss:StyleID="s19"><Data ss:Type="String">num_Reads</Data></Cell>
    <Cell ss:StyleID="s19"><Data ss:Type="String">Segment1 ID</Data></Cell>
    <Cell ss:StyleID="s19"><Data ss:Type="String">edge1</Data></Cell>
    <Cell ss:StyleID="s19"><Data ss:Type="String">Segment2 ID</Data></Cell>
    <Cell ss:StyleID="s19"><Data ss:Type="String">edge2</Data></Cell>
    <Cell ss:StyleID="s19"><Data ss:Type="String">Amplicon ID</Data></Cell>
    <Cell ss:StyleID="s19"><Data ss:Type="String">Structure Type</Data></Cell>
   </Row>
   <Row ss:Height="15">
    <Cell><Data ss:Type="String">1</Data></Cell>
    <Cell><Data ss:Type="Number">142530000</Data></Cell>
    <Cell><Data ss:Type="String">436+311-</Data></Cell>
    <Cell ss:StyleID="s37"><Data ss:Type="String">21</Data></Cell>
    <Cell ss:StyleID="s37"><Data ss:Type="Number">10770000</Data></Cell>
    <Cell ss:StyleID="s37"><Data ss:Type="String">72+62-</Data></Cell>
    <Cell><Data ss:Type="String">CTX</Data></Cell>
    <Cell><Data ss:Type="Number">-309</Data></Cell>
    <Cell><Data ss:Type="Number">99</Data></Cell>
    <Cell><Data ss:Type="Number">11</Data></Cell>
    <Cell ss:Index="13" ss:StyleID="s37"><Data ss:Type="Number">32</Data></Cell>
    <Cell ss:StyleID="s37"><Data ss:Type="String">middle</Data></Cell>
    <Cell ss:StyleID="s20"><Data ss:Type="Number">32</Data></Cell>
   </Row>
   <Row ss:Height="15">
    <Cell><Data ss:Type="String">1</Data></Cell>
    <Cell><Data ss:Type="Number">142530000</Data></Cell>
    <Cell><Data ss:Type="String">427+298-</Data></Cell>
    <Cell ss:StyleID="s37"><Data ss:Type="String">21</Data></Cell>
    <Cell ss:StyleID="s37"><Data ss:Type="Number">10785000</Data></Cell>
    <Cell ss:StyleID="s37"><Data ss:Type="String">47+55-</Data></Cell>
    <Cell><Data ss:Type="String">CTX</Data></Cell>
    <Cell><Data ss:Type="Number">-309</Data></Cell>
    <Cell><Data ss:Type="Number">94</Data></Cell>
    <Cell><Data ss:Type="Number">16</Data></Cell>
    <Cell ss:Index="13" ss:StyleID="s37"><Data ss:Type="Number">32</Data></Cell>
    <Cell ss:StyleID="s37"><Data ss:Type="String">middle</Data></Cell>
    <Cell ss:StyleID="s20"><Data ss:Type="Number">32</Data></Cell>
   </Row>
   <Row ss:Height="15">
    <Cell><Data ss:Type="String">1</Data></Cell>
    <Cell><Data ss:Type="Number">142530000</Data></Cell>
    <Cell><Data ss:Type="String">399+282-</Data></Cell>
    <Cell ss:StyleID="s37"><Data ss:Type="String">21</Data></Cell>
    <Cell ss:StyleID="s37"><Data ss:Type="Number">10800000</Data></Cell>
    <Cell ss:StyleID="s37"><Data ss:Type="String">32+46-</Data></Cell>
    <Cell><Data ss:Type="String">CTX</Data></Cell>
    <Cell><Data ss:Type="Number">-103</Data></Cell>
    <Cell><Data ss:Type="Number">99</Data></Cell>
    <Cell><Data ss:Type="Number">3</Data></Cell>
    <Cell ss:Index="13" ss:StyleID="s37"><Data ss:Type="Number">32</Data></Cell>
    <Cell ss:StyleID="s37"><Data ss:Type="String">middle</Data></Cell>
    <Cell ss:StyleID="s20"><Data ss:Type="Number">32</Data></Cell>
   </Row>
   <Row ss:Height="15">
    <Cell><Data ss:Type="String">1</Data></Cell>
    <Cell><Data ss:Type="Number">195255000</Data></Cell>
    <Cell><Data ss:Type="String">36+55-</Data></Cell>
    <Cell ss:StyleID="s45"><Data ss:Type="String">17</Data></Cell>
    <Cell ss:StyleID="s45"><Data ss:Type="Number">37005000</Data></Cell>
    <Cell ss:StyleID="s45"><Data ss:Type="String">466+395-</Data></Cell>
    <Cell><Data ss:Type="String">INV</Data></Cell>
    <Cell><Data ss:Type="Number">249</Data></Cell>
    <Cell><Data ss:Type="Number">99</Data></Cell>
    <Cell><Data ss:Type="Number">31</Data></Cell>
    <Cell ss:Index="13" ss:StyleID="s45"><Data ss:Type="Number">12</Data></Cell>
    <Cell ss:StyleID="s45"><Data ss:Type="String">middle</Data></Cell>
    <Cell ss:StyleID="s29"><Data ss:Type="Number">12</Data></Cell>
   </Row>
   <Row ss:Height="15">
    <Cell><Data ss:Type="String">10</Data></Cell>
    <Cell><Data ss:Type="Number">38805000</Data></Cell>
    <Cell><Data ss:Type="String">173+162-</Data></Cell>
    <Cell ss:StyleID="s37"><Data ss:Type="String">21</Data></Cell>
    <Cell ss:StyleID="s37"><Data ss:Type="Number">10770000</Data></Cell>
    <Cell ss:StyleID="s37"><Data ss:Type="String">69+59-</Data></Cell>
    <Cell><Data ss:Type="String">CTX</Data></Cell>
    <Cell><Data ss:Type="Number">-103</Data></Cell>
    <Cell><Data ss:Type="Number">99</Data></Cell>
    <Cell><Data ss:Type="Number">3</Data></Cell>
    <Cell ss:Index="13" ss:StyleID="s37"><Data ss:Type="Number">32</Data></Cell>
    <Cell ss:StyleID="s37"><Data ss:Type="String">middle</Data></Cell>
    <Cell ss:StyleID="s20"><Data ss:Type="Number">32</Data></Cell>
   </Row>
   <Row ss:Height="15">
    <Cell><Data ss:Type="String">10</Data></Cell>
    <Cell><Data ss:Type="Number">38805000</Data></Cell>
    <Cell><Data ss:Type="String">161+157-</Data></Cell>
    <Cell ss:StyleID="s37"><Data ss:Type="String">21</Data></Cell>
    <Cell ss:StyleID="s37"><Data ss:Type="Number">10830000</Data></Cell>
    <Cell ss:StyleID="s37"><Data ss:Type="String">28+27-</Data></Cell>
    <Cell><Data ss:Type="String">CTX</Data></Cell>
    <Cell><Data ss:Type="Number">-103</Data></Cell>
    <Cell><Data ss:Type="Number">99</Data></Cell>
    <Cell><Data ss:Type="Number">3</Data></Cell>
    <Cell ss:Index="13" ss:StyleID="s37"><Data ss:Type="Number">32</Data></Cell>
    <Cell ss:StyleID="s37"><Data ss:Type="String">right</Data></Cell>
    <Cell ss:StyleID="s20"><Data ss:Type="Number">32</Data></Cell>
   </Row>
   <Row ss:Height="15">
    <Cell ss:StyleID="s44"><Data ss:Type="String">16</Data></Cell>
    <Cell ss:StyleID="s44"><Data ss:Type="Number">33900000</Data></Cell>
    <Cell ss:StyleID="s44"><Data ss:Type="String">7+11-</Data></Cell>
    <Cell><Data ss:Type="String">17</Data></Cell>
    <Cell><Data ss:Type="Number">25260000</Data></Cell>
    <Cell><Data ss:Type="String">755+572-</Data></Cell>
    <Cell><Data ss:Type="String">CTX</Data></Cell>
    <Cell><Data ss:Type="Number">-103</Data></Cell>
    <Cell><Data ss:Type="Number">99</Data></Cell>
    <Cell><Data ss:Type="Number">3</Data></Cell>
    <Cell ss:StyleID="s44"><Data ss:Type="Number">9</Data></Cell>
    <Cell ss:StyleID="s44"><Data ss:Type="String">left</Data></Cell>
    <Cell ss:Index="15" ss:StyleID="s27"><Data ss:Type="Number">9</Data></Cell>
   </Row>
   <Row ss:Height="15">
    <Cell><Data ss:Type="String">17</Data></Cell>
    <Cell><Data ss:Type="Number">25260000</Data></Cell>
    <Cell><Data ss:Type="String">737+558-</Data></Cell>
    <Cell ss:StyleID="s37"><Data ss:Type="String">21</Data></Cell>
    <Cell ss:StyleID="s37"><Data ss:Type="Number">10770000</Data></Cell>
    <Cell ss:StyleID="s37"><Data ss:Type="String">63+57-</Data></Cell>
    <Cell><Data ss:Type="String">CTX</Data></Cell>
    <Cell><Data ss:Type="Number">-618</Data></Cell>
    <Cell><Data ss:Type="Number">99</Data></Cell>
    <Cell><Data ss:Type="Number">28</Data></Cell>
    <Cell ss:Index="13" ss:StyleID="s37"><Data ss:Type="Number">32</Data></Cell>
    <Cell ss:StyleID="s37"><Data ss:Type="String">middle</Data></Cell>
    <Cell ss:StyleID="s20"><Data ss:Type="Number">32</Data></Cell>
   </Row>
   <Row ss:Height="15">
    <Cell><Data ss:Type="String">17</Data></Cell>
    <Cell><Data ss:Type="Number">25260000</Data></Cell>
    <Cell><Data ss:Type="String">719+540-</Data></Cell>
    <Cell ss:StyleID="s37"><Data ss:Type="String">21</Data></Cell>
    <Cell ss:StyleID="s37"><Data ss:Type="Number">10785000</Data></Cell>
    <Cell ss:StyleID="s37"><Data ss:Type="String">61+66-</Data></Cell>
    <Cell><Data ss:Type="String">CTX</Data></Cell>
    <Cell><Data ss:Type="Number">-515</Data></Cell>
    <Cell><Data ss:Type="Number">99</Data></Cell>
    <Cell><Data ss:Type="Number">18</Data></Cell>
    <Cell ss:Index="13" ss:StyleID="s37"><Data ss:Type="Number">32</Data></Cell>
    <Cell ss:StyleID="s37"><Data ss:Type="String">middle</Data></Cell>
    <Cell ss:StyleID="s20"><Data ss:Type="Number">32</Data></Cell>
   </Row>
   <Row ss:Height="15">
    <Cell><Data ss:Type="String">17</Data></Cell>
    <Cell><Data ss:Type="Number">25260000</Data></Cell>
    <Cell><Data ss:Type="String">709+524-</Data></Cell>
    <Cell ss:StyleID="s37"><Data ss:Type="String">21</Data></Cell>
    <Cell ss:StyleID="s37"><Data ss:Type="Number">10800000</Data></Cell>
    <Cell ss:StyleID="s37"><Data ss:Type="String">48+46-</Data></Cell>
    <Cell><Data ss:Type="String">CTX</Data></Cell>
    <Cell><Data ss:Type="Number">-412</Data></Cell>
    <Cell><Data ss:Type="Number">99</Data></Cell>
    <Cell><Data ss:Type="Number">18</Data></Cell>
    <Cell ss:Index="13" ss:StyleID="s37"><Data ss:Type="Number">32</Data></Cell>
    <Cell ss:StyleID="s37"><Data ss:Type="String">middle</Data></Cell>
    <Cell ss:StyleID="s20"><Data ss:Type="Number">32</Data></Cell>
   </Row>
   <Row ss:Height="15">
    <Cell><Data ss:Type="String">17</Data></Cell>
    <Cell><Data ss:Type="Number">25260000</Data></Cell>
    <Cell><Data ss:Type="String">702+507-</Data></Cell>
    <Cell ss:StyleID="s37"><Data ss:Type="String">21</Data></Cell>
    <Cell ss:StyleID="s37"><Data ss:Type="Number">10815000</Data></Cell>
    <Cell ss:StyleID="s37"><Data ss:Type="String">23+39-</Data></Cell>
    <Cell><Data ss:Type="String">CTX</Data></Cell>
    <Cell><Data ss:Type="Number">-103</Data></Cell>
    <Cell><Data ss:Type="Number">99</Data></Cell>
    <Cell><Data ss:Type="Number">3</Data></Cell>
    <Cell ss:Index="13" ss:StyleID="s37"><Data ss:Type="Number">32</Data></Cell>
    <Cell ss:StyleID="s37"><Data ss:Type="String">middle</Data></Cell>
    <Cell ss:StyleID="s20"><Data ss:Type="Number">32</Data></Cell>
   </Row>
   <Row ss:Height="15">
    <Cell ss:StyleID="s34"><Data ss:Type="String">17</Data></Cell>
    <Cell ss:StyleID="s34"><Data ss:Type="Number">30795000</Data></Cell>
    <Cell ss:StyleID="s34"><Data ss:Type="String">4+10-</Data></Cell>
    <Cell ss:StyleID="s34"><Data ss:Type="String">17</Data></Cell>
    <Cell ss:StyleID="s34"><Data ss:Type="Number">30795000</Data></Cell>
    <Cell ss:StyleID="s34"><Data ss:Type="String">159+194-</Data></Cell>
    <Cell><Data ss:Type="String">INV</Data></Cell>
    <Cell><Data ss:Type="Number">276</Data></Cell>
    <Cell><Data ss:Type="Number">99</Data></Cell>
    <Cell><Data ss:Type="Number">34</Data></Cell>
    <Cell ss:StyleID="s34"><Data ss:Type="Number">11</Data></Cell>
    <Cell ss:StyleID="s34"><Data ss:Type="String">middle</Data></Cell>
    <Cell ss:StyleID="s34"><Data ss:Type="Number">11</Data></Cell>
    <Cell ss:StyleID="s34"><Data ss:Type="String">middle</Data></Cell>
    <Cell ss:StyleID="s28"><Data ss:Type="Number">11</Data></Cell>
    <Cell><Data ss:Type="String">ID</Data></Cell>
   </Row>
   <Row ss:Height="15">
    <Cell ss:StyleID="s34"><Data ss:Type="String">17</Data></Cell>
    <Cell ss:StyleID="s34"><Data ss:Type="Number">31260000</Data></Cell>
    <Cell ss:StyleID="s34"><Data ss:Type="String">11+14-</Data></Cell>
    <Cell ss:StyleID="s34"><Data ss:Type="String">17</Data></Cell>
    <Cell ss:StyleID="s34"><Data ss:Type="Number">31260000</Data></Cell>
    <Cell ss:StyleID="s34"><Data ss:Type="String">165+130-</Data></Cell>
    <Cell><Data ss:Type="String">INV</Data></Cell>
    <Cell><Data ss:Type="Number">188</Data></Cell>
    <Cell><Data ss:Type="Number">99</Data></Cell>
    <Cell><Data ss:Type="Number">21</Data></Cell>
    <Cell ss:StyleID="s34"><Data ss:Type="Number">11</Data></Cell>
    <Cell ss:StyleID="s34"><Data ss:Type="String">middle</Data></Cell>
    <Cell ss:StyleID="s34"><Data ss:Type="Number">11</Data></Cell>
    <Cell ss:StyleID="s34"><Data ss:Type="String">middle</Data></Cell>
    <Cell ss:StyleID="s28"><Data ss:Type="Number">11</Data></Cell>
    <Cell><Data ss:Type="String">ID</Data></Cell>
   </Row>
   <Row ss:Height="15">
    <Cell ss:StyleID="s34"><Data ss:Type="String">17</Data></Cell>
    <Cell ss:StyleID="s34"><Data ss:Type="Number">31365000</Data></Cell>
    <Cell ss:StyleID="s34"><Data ss:Type="String">11+16-</Data></Cell>
    <Cell ss:StyleID="s34"><Data ss:Type="String">17</Data></Cell>
    <Cell ss:StyleID="s34"><Data ss:Type="Number">31365000</Data></Cell>
    <Cell ss:StyleID="s34"><Data ss:Type="String">73+107-</Data></Cell>
    <Cell><Data ss:Type="String">INV</Data></Cell>
    <Cell><Data ss:Type="Number">183</Data></Cell>
    <Cell><Data ss:Type="Number">99</Data></Cell>
    <Cell><Data ss:Type="Number">17</Data></Cell>
    <Cell ss:StyleID="s34"><Data ss:Type="Number">11</Data></Cell>
    <Cell ss:StyleID="s34"><Data ss:Type="String">middle</Data></Cell>
    <Cell ss:StyleID="s34"><Data ss:Type="Number">11</Data></Cell>
    <Cell ss:StyleID="s34"><Data ss:Type="String">middle</Data></Cell>
    <Cell ss:StyleID="s28"><Data ss:Type="Number">11</Data></Cell>
    <Cell><Data ss:Type="String">ID</Data></Cell>
   </Row>
   <Row ss:Height="15">
    <Cell ss:StyleID="s34"><Data ss:Type="String">17</Data></Cell>
    <Cell ss:StyleID="s34"><Data ss:Type="Number">31380000</Data></Cell>
    <Cell ss:StyleID="s34"><Data ss:Type="String">160+235-</Data></Cell>
    <Cell ss:StyleID="s34"><Data ss:Type="String">17</Data></Cell>
    <Cell ss:StyleID="s34"><Data ss:Type="Number">31410000</Data></Cell>
    <Cell ss:StyleID="s34"><Data ss:Type="String">158+139-</Data></Cell>
    <Cell><Data ss:Type="String">INV</Data></Cell>
    <Cell><Data ss:Type="Number">1027</Data></Cell>
    <Cell><Data ss:Type="Number">99</Data></Cell>
    <Cell><Data ss:Type="Number">28</Data></Cell>
    <Cell ss:StyleID="s34"><Data ss:Type="Number">11</Data></Cell>
    <Cell ss:StyleID="s34"><Data ss:Type="String">middle</Data></Cell>
    <Cell ss:StyleID="s34"><Data ss:Type="Number">11</Data></Cell>
    <Cell ss:StyleID="s34"><Data ss:Type="String">middle</Data></Cell>
    <Cell ss:StyleID="s28"><Data ss:Type="Number">11</Data></Cell>
    <Cell><Data ss:Type="String">ID</Data></Cell>
   </Row>
   <Row ss:Height="15">
    <Cell ss:StyleID="s34"><Data ss:Type="String">17</Data></Cell>
    <Cell ss:StyleID="s34"><Data ss:Type="Number">31410000</Data></Cell>
    <Cell ss:StyleID="s34"><Data ss:Type="String">83+95-</Data></Cell>
    <Cell ss:StyleID="s34"><Data ss:Type="String">17</Data></Cell>
    <Cell ss:StyleID="s34"><Data ss:Type="Number">31410000</Data></Cell>
    <Cell ss:StyleID="s34"><Data ss:Type="String">195+286-</Data></Cell>
    <Cell><Data ss:Type="String">ITX</Data></Cell>
    <Cell><Data ss:Type="Number">230</Data></Cell>
    <Cell><Data ss:Type="Number">99</Data></Cell>
    <Cell><Data ss:Type="Number">34</Data></Cell>
    <Cell ss:StyleID="s34"><Data ss:Type="Number">11</Data></Cell>
    <Cell ss:StyleID="s34"><Data ss:Type="String">middle</Data></Cell>
    <Cell ss:StyleID="s34"><Data ss:Type="Number">11</Data></Cell>
    <Cell ss:StyleID="s34"><Data ss:Type="String">middle</Data></Cell>
    <Cell ss:StyleID="s28"><Data ss:Type="Number">11</Data></Cell>
    <Cell><Data ss:Type="String">Other</Data></Cell>
   </Row>
   <Row ss:Height="15">
    <Cell ss:StyleID="s34"><Data ss:Type="String">17</Data></Cell>
    <Cell ss:StyleID="s34"><Data ss:Type="Number">31440000</Data></Cell>
    <Cell ss:StyleID="s34"><Data ss:Type="String">33+22-</Data></Cell>
    <Cell ss:StyleID="s34"><Data ss:Type="String">17</Data></Cell>
    <Cell ss:StyleID="s34"><Data ss:Type="Number">31440000</Data></Cell>
    <Cell ss:StyleID="s34"><Data ss:Type="String">135+138-</Data></Cell>
    <Cell><Data ss:Type="String">INV</Data></Cell>
    <Cell><Data ss:Type="Number">384</Data></Cell>
    <Cell><Data ss:Type="Number">99</Data></Cell>
    <Cell><Data ss:Type="Number">23</Data></Cell>
    <Cell ss:StyleID="s34"><Data ss:Type="Number">11</Data></Cell>
    <Cell ss:StyleID="s34"><Data ss:Type="String">middle</Data></Cell>
    <Cell ss:StyleID="s34"><Data ss:Type="Number">11</Data></Cell>
    <Cell ss:StyleID="s34"><Data ss:Type="String">middle</Data></Cell>
    <Cell ss:StyleID="s28"><Data ss:Type="Number">11</Data></Cell>
    <Cell><Data ss:Type="String">ID</Data></Cell>
   </Row>
   <Row ss:Height="15">
    <Cell ss:StyleID="s34"><Data ss:Type="String">17</Data></Cell>
    <Cell ss:StyleID="s34"><Data ss:Type="Number">31440000</Data></Cell>
    <Cell ss:StyleID="s34"><Data ss:Type="String">2+10-</Data></Cell>
    <Cell ss:StyleID="s34"><Data ss:Type="String">17</Data></Cell>
    <Cell ss:StyleID="s34"><Data ss:Type="Number">31455000</Data></Cell>
    <Cell ss:StyleID="s34"><Data ss:Type="String">93+106-</Data></Cell>
    <Cell><Data ss:Type="String">INV</Data></Cell>
    <Cell><Data ss:Type="Number">426</Data></Cell>
    <Cell><Data ss:Type="Number">99</Data></Cell>
    <Cell><Data ss:Type="Number">28</Data></Cell>
    <Cell ss:StyleID="s34"><Data ss:Type="Number">11</Data></Cell>
    <Cell ss:StyleID="s34"><Data ss:Type="String">middle</Data></Cell>
    <Cell ss:StyleID="s34"><Data ss:Type="Number">11</Data></Cell>
    <Cell ss:StyleID="s34"><Data ss:Type="String">middle</Data></Cell>
    <Cell ss:StyleID="s28"><Data ss:Type="Number">11</Data></Cell>
    <Cell><Data ss:Type="String">ID</Data></Cell>
   </Row>
   <Row ss:Height="15">
    <Cell ss:StyleID="s34"><Data ss:Type="String">17</Data></Cell>
    <Cell ss:StyleID="s34"><Data ss:Type="Number">31455000</Data></Cell>
    <Cell ss:StyleID="s34"><Data ss:Type="String">41+32-</Data></Cell>
    <Cell ss:StyleID="s34"><Data ss:Type="String">17</Data></Cell>
    <Cell ss:StyleID="s34"><Data ss:Type="Number">31455000</Data></Cell>
    <Cell ss:StyleID="s34"><Data ss:Type="String">158+166-</Data></Cell>
    <Cell><Data ss:Type="String">ITX</Data></Cell>
    <Cell><Data ss:Type="Number">296</Data></Cell>
    <Cell><Data ss:Type="Number">99</Data></Cell>
    <Cell><Data ss:Type="Number">29</Data></Cell>
    <Cell ss:StyleID="s34"><Data ss:Type="Number">11</Data></Cell>
    <Cell ss:StyleID="s34"><Data ss:Type="String">middle</Data></Cell>
    <Cell ss:StyleID="s34"><Data ss:Type="Number">11</Data></Cell>
    <Cell ss:StyleID="s34"><Data ss:Type="String">middle</Data></Cell>
    <Cell ss:StyleID="s28"><Data ss:Type="Number">11</Data></Cell>
    <Cell><Data ss:Type="String">Other</Data></Cell>
   </Row>
   <Row ss:Height="15">
    <Cell ss:StyleID="s34"><Data ss:Type="String">17</Data></Cell>
    <Cell ss:StyleID="s34"><Data ss:Type="Number">31470000</Data></Cell>
    <Cell ss:StyleID="s34"><Data ss:Type="String">55+68-</Data></Cell>
    <Cell ss:StyleID="s34"><Data ss:Type="String">17</Data></Cell>
    <Cell ss:StyleID="s34"><Data ss:Type="Number">31485000</Data></Cell>
    <Cell ss:StyleID="s34"><Data ss:Type="String">153+144-</Data></Cell>
    <Cell><Data ss:Type="String">INV</Data></Cell>
    <Cell><Data ss:Type="Number">612</Data></Cell>
    <Cell><Data ss:Type="Number">99</Data></Cell>
    <Cell><Data ss:Type="Number">22</Data></Cell>
    <Cell ss:StyleID="s34"><Data ss:Type="Number">11</Data></Cell>
    <Cell ss:StyleID="s34"><Data ss:Type="String">middle</Data></Cell>
    <Cell ss:StyleID="s34"><Data ss:Type="Number">11</Data></Cell>
    <Cell ss:StyleID="s34"><Data ss:Type="String">middle</Data></Cell>
    <Cell ss:StyleID="s28"><Data ss:Type="Number">11</Data></Cell>
    <Cell><Data ss:Type="String">ID</Data></Cell>
   </Row>
   <Row ss:Height="15">
    <Cell ss:StyleID="s34"><Data ss:Type="String">17</Data></Cell>
    <Cell ss:StyleID="s34"><Data ss:Type="Number">31500000</Data></Cell>
    <Cell ss:StyleID="s34"><Data ss:Type="String">38+38-</Data></Cell>
    <Cell ss:StyleID="s34"><Data ss:Type="String">17</Data></Cell>
    <Cell ss:StyleID="s34"><Data ss:Type="Number">31500000</Data></Cell>
    <Cell ss:StyleID="s34"><Data ss:Type="String">110+123-</Data></Cell>
    <Cell><Data ss:Type="String">INV</Data></Cell>
    <Cell><Data ss:Type="Number">551</Data></Cell>
    <Cell><Data ss:Type="Number">94</Data></Cell>
    <Cell><Data ss:Type="Number">21</Data></Cell>
    <Cell ss:StyleID="s34"><Data ss:Type="Number">11</Data></Cell>
    <Cell ss:StyleID="s34"><Data ss:Type="String">middle</Data></Cell>
    <Cell ss:StyleID="s34"><Data ss:Type="Number">11</Data></Cell>
    <Cell ss:StyleID="s34"><Data ss:Type="String">middle</Data></Cell>
    <Cell ss:StyleID="s28"><Data ss:Type="Number">11</Data></Cell>
    <Cell><Data ss:Type="String">ID</Data></Cell>
   </Row>
   <Row ss:Height="15">
    <Cell ss:StyleID="s34"><Data ss:Type="String">17</Data></Cell>
    <Cell ss:StyleID="s34"><Data ss:Type="Number">31575000</Data></Cell>
    <Cell ss:StyleID="s34"><Data ss:Type="String">163+154-</Data></Cell>
    <Cell ss:StyleID="s34"><Data ss:Type="String">17</Data></Cell>
    <Cell ss:StyleID="s34"><Data ss:Type="Number">31575000</Data></Cell>
    <Cell ss:StyleID="s34"><Data ss:Type="String">116+155-</Data></Cell>
    <Cell><Data ss:Type="String">INV</Data></Cell>
    <Cell><Data ss:Type="Number">292</Data></Cell>
    <Cell><Data ss:Type="Number">99</Data></Cell>
    <Cell><Data ss:Type="Number">37</Data></Cell>
    <Cell ss:StyleID="s34"><Data ss:Type="Number">11</Data></Cell>
    <Cell ss:StyleID="s34"><Data ss:Type="String">middle</Data></Cell>
    <Cell ss:StyleID="s34"><Data ss:Type="Number">11</Data></Cell>
    <Cell ss:StyleID="s34"><Data ss:Type="String">middle</Data></Cell>
    <Cell ss:StyleID="s28"><Data ss:Type="Number">11</Data></Cell>
    <Cell><Data ss:Type="String">ID</Data></Cell>
   </Row>
   <Row ss:Height="15">
    <Cell ss:StyleID="s34"><Data ss:Type="String">17</Data></Cell>
    <Cell ss:StyleID="s34"><Data ss:Type="Number">31590000</Data></Cell>
    <Cell ss:StyleID="s34"><Data ss:Type="String">29+38-</Data></Cell>
    <Cell ss:StyleID="s34"><Data ss:Type="String">17</Data></Cell>
    <Cell ss:StyleID="s34"><Data ss:Type="Number">31590000</Data></Cell>
    <Cell ss:StyleID="s34"><Data ss:Type="String">339+382-</Data></Cell>
    <Cell><Data ss:Type="String">INV</Data></Cell>
    <Cell><Data ss:Type="Number">366</Data></Cell>
    <Cell><Data ss:Type="Number">99</Data></Cell>
    <Cell><Data ss:Type="Number">51</Data></Cell>
    <Cell ss:StyleID="s34"><Data ss:Type="Number">11</Data></Cell>
    <Cell ss:StyleID="s34"><Data ss:Type="String">middle</Data></Cell>
    <Cell ss:StyleID="s34"><Data ss:Type="Number">11</Data></Cell>
    <Cell ss:StyleID="s34"><Data ss:Type="String">middle</Data></Cell>
    <Cell ss:StyleID="s28"><Data ss:Type="Number">11</Data></Cell>
    <Cell><Data ss:Type="String">ID</Data></Cell>
   </Row>
   <Row ss:Height="15">
    <Cell ss:StyleID="s34"><Data ss:Type="String">17</Data></Cell>
    <Cell ss:StyleID="s34"><Data ss:Type="Number">31620000</Data></Cell>
    <Cell ss:StyleID="s34"><Data ss:Type="String">129+161-</Data></Cell>
    <Cell ss:StyleID="s34"><Data ss:Type="String">17</Data></Cell>
    <Cell ss:StyleID="s34"><Data ss:Type="Number">31620000</Data></Cell>
    <Cell ss:StyleID="s34"><Data ss:Type="String">196+251-</Data></Cell>
    <Cell><Data ss:Type="String">INV</Data></Cell>
    <Cell><Data ss:Type="Number">389</Data></Cell>
    <Cell><Data ss:Type="Number">97</Data></Cell>
    <Cell><Data ss:Type="Number">25</Data></Cell>
    <Cell ss:StyleID="s34"><Data ss:Type="Number">11</Data></Cell>
    <Cell ss:StyleID="s34"><Data ss:Type="String">middle</Data></Cell>
    <Cell ss:StyleID="s34"><Data ss:Type="Number">11</Data></Cell>
    <Cell ss:StyleID="s34"><Data ss:Type="String">middle</Data></Cell>
    <Cell ss:StyleID="s28"><Data ss:Type="Number">11</Data></Cell>
    <Cell><Data ss:Type="String">ID</Data></Cell>
   </Row>
   <Row ss:Height="15">
    <Cell ss:StyleID="s34"><Data ss:Type="String">17</Data></Cell>
    <Cell ss:StyleID="s34"><Data ss:Type="Number">31650000</Data></Cell>
    <Cell ss:StyleID="s34"><Data ss:Type="String">25+30-</Data></Cell>
    <Cell ss:StyleID="s34"><Data ss:Type="String">17</Data></Cell>
    <Cell ss:StyleID="s34"><Data ss:Type="Number">31650000</Data></Cell>
    <Cell ss:StyleID="s34"><Data ss:Type="String">92+103-</Data></Cell>
    <Cell><Data ss:Type="String">INV</Data></Cell>
    <Cell><Data ss:Type="Number">147</Data></Cell>
    <Cell><Data ss:Type="Number">99</Data></Cell>
    <Cell><Data ss:Type="Number">33</Data></Cell>
    <Cell ss:StyleID="s34"><Data ss:Type="Number">11</Data></Cell>
    <Cell ss:StyleID="s34"><Data ss:Type="String">middle</Data></Cell>
    <Cell ss:StyleID="s34"><Data ss:Type="Number">11</Data></Cell>
    <Cell ss:StyleID="s34"><Data ss:Type="String">middle</Data></Cell>
    <Cell ss:StyleID="s28"><Data ss:Type="Number">11</Data></Cell>
    <Cell><Data ss:Type="String">ID</Data></Cell>
   </Row>
   <Row ss:Height="15">
    <Cell ss:StyleID="s34"><Data ss:Type="String">17</Data></Cell>
    <Cell ss:StyleID="s34"><Data ss:Type="Number">31665000</Data></Cell>
    <Cell ss:StyleID="s34"><Data ss:Type="String">15+18-</Data></Cell>
    <Cell ss:StyleID="s34"><Data ss:Type="String">17</Data></Cell>
    <Cell ss:StyleID="s34"><Data ss:Type="Number">31740000</Data></Cell>
    <Cell ss:StyleID="s34"><Data ss:Type="String">250+322-</Data></Cell>
    <Cell><Data ss:Type="String">INV</Data></Cell>
    <Cell><Data ss:Type="Number">4713</Data></Cell>
    <Cell><Data ss:Type="Number">99</Data></Cell>
    <Cell><Data ss:Type="Number">32</Data></Cell>
    <Cell ss:StyleID="s34"><Data ss:Type="Number">11</Data></Cell>
    <Cell ss:StyleID="s34"><Data ss:Type="String">middle</Data></Cell>
    <Cell ss:StyleID="s34"><Data ss:Type="Number">11</Data></Cell>
    <Cell ss:StyleID="s34"><Data ss:Type="String">middle</Data></Cell>
    <Cell ss:StyleID="s28"><Data ss:Type="Number">11</Data></Cell>
    <Cell><Data ss:Type="String">ID</Data></Cell>
   </Row>
   <Row ss:Height="15">
    <Cell ss:StyleID="s34"><Data ss:Type="String">17</Data></Cell>
    <Cell ss:StyleID="s34"><Data ss:Type="Number">31740000</Data></Cell>
    <Cell ss:StyleID="s34"><Data ss:Type="String">50+57-</Data></Cell>
    <Cell ss:StyleID="s34"><Data ss:Type="String">17</Data></Cell>
    <Cell ss:StyleID="s34"><Data ss:Type="Number">31740000</Data></Cell>
    <Cell ss:StyleID="s34"><Data ss:Type="String">101+96-</Data></Cell>
    <Cell><Data ss:Type="String">INV</Data></Cell>
    <Cell><Data ss:Type="Number">264</Data></Cell>
    <Cell><Data ss:Type="Number">92</Data></Cell>
    <Cell><Data ss:Type="Number">19</Data></Cell>
    <Cell ss:StyleID="s34"><Data ss:Type="Number">11</Data></Cell>
    <Cell ss:StyleID="s34"><Data ss:Type="String">middle</Data></Cell>
    <Cell ss:StyleID="s34"><Data ss:Type="Number">11</Data></Cell>
    <Cell ss:StyleID="s34"><Data ss:Type="String">middle</Data></Cell>
    <Cell ss:StyleID="s28"><Data ss:Type="Number">11</Data></Cell>
    <Cell><Data ss:Type="String">ID</Data></Cell>
   </Row>
   <Row ss:Height="15">
    <Cell ss:StyleID="s34"><Data ss:Type="String">17</Data></Cell>
    <Cell ss:StyleID="s34"><Data ss:Type="Number">31770000</Data></Cell>
    <Cell ss:StyleID="s34"><Data ss:Type="String">112+115-</Data></Cell>
    <Cell ss:StyleID="s34"><Data ss:Type="String">17</Data></Cell>
    <Cell ss:StyleID="s34"><Data ss:Type="Number">31770000</Data></Cell>
    <Cell ss:StyleID="s34"><Data ss:Type="String">263+273-</Data></Cell>
    <Cell><Data ss:Type="String">INV</Data></Cell>
    <Cell><Data ss:Type="Number">518</Data></Cell>
    <Cell><Data ss:Type="Number">99</Data></Cell>
    <Cell><Data ss:Type="Number">31</Data></Cell>
    <Cell ss:StyleID="s34"><Data ss:Type="Number">11</Data></Cell>
    <Cell ss:StyleID="s34"><Data ss:Type="String">middle</Data></Cell>
    <Cell ss:StyleID="s34"><Data ss:Type="Number">11</Data></Cell>
    <Cell ss:StyleID="s34"><Data ss:Type="String">middle</Data></Cell>
    <Cell ss:StyleID="s28"><Data ss:Type="Number">11</Data></Cell>
    <Cell><Data ss:Type="String">ID</Data></Cell>
   </Row>
   <Row ss:Height="15">
    <Cell ss:StyleID="s34"><Data ss:Type="String">17</Data></Cell>
    <Cell ss:StyleID="s34"><Data ss:Type="Number">31800000</Data></Cell>
    <Cell ss:StyleID="s34"><Data ss:Type="String">94+118-</Data></Cell>
    <Cell ss:StyleID="s34"><Data ss:Type="String">17</Data></Cell>
    <Cell ss:StyleID="s34"><Data ss:Type="Number">31800000</Data></Cell>
    <Cell ss:StyleID="s34"><Data ss:Type="String">31+47-</Data></Cell>
    <Cell><Data ss:Type="String">INV</Data></Cell>
    <Cell><Data ss:Type="Number">117</Data></Cell>
    <Cell><Data ss:Type="Number">99</Data></Cell>
    <Cell><Data ss:Type="Number">20</Data></Cell>
    <Cell ss:StyleID="s34"><Data ss:Type="Number">11</Data></Cell>
    <Cell ss:StyleID="s34"><Data ss:Type="String">middle</Data></Cell>
    <Cell ss:StyleID="s34"><Data ss:Type="Number">11</Data></Cell>
    <Cell ss:StyleID="s34"><Data ss:Type="String">middle</Data></Cell>
    <Cell ss:StyleID="s28"><Data ss:Type="Number">11</Data></Cell>
    <Cell><Data ss:Type="String">ID</Data></Cell>
   </Row>
   <Row ss:Height="15">
    <Cell ss:StyleID="s45"><Data ss:Type="String">17</Data></Cell>
    <Cell ss:StyleID="s45"><Data ss:Type="Number">36915000</Data></Cell>
    <Cell ss:StyleID="s45"><Data ss:Type="String">128+98-</Data></Cell>
    <Cell ss:StyleID="s45"><Data ss:Type="String">17</Data></Cell>
    <Cell ss:StyleID="s45"><Data ss:Type="Number">36915000</Data></Cell>
    <Cell ss:StyleID="s45"><Data ss:Type="String">344+383-</Data></Cell>
    <Cell><Data ss:Type="String">INV</Data></Cell>
    <Cell><Data ss:Type="Number">406</Data></Cell>
    <Cell><Data ss:Type="Number">99</Data></Cell>
    <Cell><Data ss:Type="Number">23</Data></Cell>
    <Cell ss:StyleID="s45"><Data ss:Type="Number">12</Data></Cell>
    <Cell ss:StyleID="s45"><Data ss:Type="String">middle</Data></Cell>
    <Cell ss:StyleID="s45"><Data ss:Type="Number">12</Data></Cell>
    <Cell ss:StyleID="s45"><Data ss:Type="String">middle</Data></Cell>
    <Cell ss:StyleID="s29"><Data ss:Type="Number">12</Data></Cell>
    <Cell><Data ss:Type="String">ID</Data></Cell>
   </Row>
   <Row ss:Height="15">
    <Cell ss:StyleID="s45"><Data ss:Type="String">17</Data></Cell>
    <Cell ss:StyleID="s45"><Data ss:Type="Number">36915000</Data></Cell>
    <Cell ss:StyleID="s45"><Data ss:Type="String">677+549-</Data></Cell>
    <Cell ss:StyleID="s45"><Data ss:Type="String">17</Data></Cell>
    <Cell ss:StyleID="s45"><Data ss:Type="Number">36930000</Data></Cell>
    <Cell ss:StyleID="s45"><Data ss:Type="String">142+149-</Data></Cell>
    <Cell><Data ss:Type="String">INV</Data></Cell>
    <Cell><Data ss:Type="Number">784</Data></Cell>
    <Cell><Data ss:Type="Number">99</Data></Cell>
    <Cell><Data ss:Type="Number">54</Data></Cell>
    <Cell ss:StyleID="s45"><Data ss:Type="Number">12</Data></Cell>
    <Cell ss:StyleID="s45"><Data ss:Type="String">middle</Data></Cell>
    <Cell ss:StyleID="s45"><Data ss:Type="Number">12</Data></Cell>
    <Cell ss:StyleID="s45"><Data ss:Type="String">middle</Data></Cell>
    <Cell ss:StyleID="s29"><Data ss:Type="Number">12</Data></Cell>
    <Cell><Data ss:Type="String">ID</Data></Cell>
   </Row>
   <Row ss:Height="15">
    <Cell ss:StyleID="s45"><Data ss:Type="String">17</Data></Cell>
    <Cell ss:StyleID="s45"><Data ss:Type="Number">36930000</Data></Cell>
    <Cell ss:StyleID="s45"><Data ss:Type="String">601+692-</Data></Cell>
    <Cell ss:StyleID="s45"><Data ss:Type="String">17</Data></Cell>
    <Cell ss:StyleID="s45"><Data ss:Type="Number">36930000</Data></Cell>
    <Cell ss:StyleID="s45"><Data ss:Type="String">141+148-</Data></Cell>
    <Cell><Data ss:Type="String">INV</Data></Cell>
    <Cell><Data ss:Type="Number">370</Data></Cell>
    <Cell><Data ss:Type="Number">99</Data></Cell>
    <Cell><Data ss:Type="Number">52</Data></Cell>
    <Cell ss:StyleID="s45"><Data ss:Type="Number">12</Data></Cell>
    <Cell ss:StyleID="s45"><Data ss:Type="String">middle</Data></Cell>
    <Cell ss:StyleID="s45"><Data ss:Type="Number">12</Data></Cell>
    <Cell ss:StyleID="s45"><Data ss:Type="String">middle</Data></Cell>
    <Cell ss:StyleID="s29"><Data ss:Type="Number">12</Data></Cell>
    <Cell><Data ss:Type="String">ID</Data></Cell>
   </Row>
   <Row ss:Height="15">
    <Cell ss:StyleID="s45"><Data ss:Type="String">17</Data></Cell>
    <Cell ss:StyleID="s45"><Data ss:Type="Number">36960000</Data></Cell>
    <Cell ss:StyleID="s45"><Data ss:Type="String">139+228-</Data></Cell>
    <Cell ss:StyleID="s45"><Data ss:Type="String">17</Data></Cell>
    <Cell ss:StyleID="s45"><Data ss:Type="Number">36960000</Data></Cell>
    <Cell ss:StyleID="s45"><Data ss:Type="String">139+228-</Data></Cell>
    <Cell><Data ss:Type="String">INV</Data></Cell>
    <Cell><Data ss:Type="Number">57</Data></Cell>
    <Cell><Data ss:Type="Number">99</Data></Cell>
    <Cell><Data ss:Type="Number">16</Data></Cell>
    <Cell ss:StyleID="s45"><Data ss:Type="Number">12</Data></Cell>
    <Cell ss:StyleID="s45"><Data ss:Type="String">middle</Data></Cell>
    <Cell ss:StyleID="s45"><Data ss:Type="Number">12</Data></Cell>
    <Cell ss:StyleID="s45"><Data ss:Type="String">middle</Data></Cell>
    <Cell ss:StyleID="s29"><Data ss:Type="Number">12</Data></Cell>
    <Cell><Data ss:Type="String">ID</Data></Cell>
   </Row>
   <Row ss:Height="15">
    <Cell ss:StyleID="s45"><Data ss:Type="String">17</Data></Cell>
    <Cell ss:StyleID="s45"><Data ss:Type="Number">37020000</Data></Cell>
    <Cell ss:StyleID="s45"><Data ss:Type="String">4+2-</Data></Cell>
    <Cell ss:StyleID="s45"><Data ss:Type="String">17</Data></Cell>
    <Cell ss:StyleID="s45"><Data ss:Type="Number">37020000</Data></Cell>
    <Cell ss:StyleID="s45"><Data ss:Type="String">94+114-</Data></Cell>
    <Cell><Data ss:Type="String">ITX</Data></Cell>
    <Cell><Data ss:Type="Number">-54</Data></Cell>
    <Cell><Data ss:Type="Number">99</Data></Cell>
    <Cell><Data ss:Type="Number">21</Data></Cell>
    <Cell ss:StyleID="s45"><Data ss:Type="Number">12</Data></Cell>
    <Cell ss:StyleID="s45"><Data ss:Type="String">middle</Data></Cell>
    <Cell ss:StyleID="s45"><Data ss:Type="Number">12</Data></Cell>
    <Cell ss:StyleID="s45"><Data ss:Type="String">middle</Data></Cell>
    <Cell ss:StyleID="s29"><Data ss:Type="Number">12</Data></Cell>
    <Cell><Data ss:Type="String">Other</Data></Cell>
   </Row>
   <Row ss:Height="15">
    <Cell ss:StyleID="s45"><Data ss:Type="String">17</Data></Cell>
    <Cell ss:StyleID="s45"><Data ss:Type="Number">37020000</Data></Cell>
    <Cell ss:StyleID="s45"><Data ss:Type="String">34+63-</Data></Cell>
    <Cell ss:StyleID="s45"><Data ss:Type="String">17</Data></Cell>
    <Cell ss:StyleID="s45"><Data ss:Type="Number">37020000</Data></Cell>
    <Cell ss:StyleID="s45"><Data ss:Type="String">321+319-</Data></Cell>
    <Cell><Data ss:Type="String">INV</Data></Cell>
    <Cell><Data ss:Type="Number">271</Data></Cell>
    <Cell><Data ss:Type="Number">99</Data></Cell>
    <Cell><Data ss:Type="Number">32</Data></Cell>
    <Cell ss:StyleID="s45"><Data ss:Type="Number">12</Data></Cell>
    <Cell ss:StyleID="s45"><Data ss:Type="String">middle</Data></Cell>
    <Cell ss:StyleID="s45"><Data ss:Type="Number">12</Data></Cell>
    <Cell ss:StyleID="s45"><Data ss:Type="String">middle</Data></Cell>
    <Cell ss:StyleID="s29"><Data ss:Type="Number">12</Data></Cell>
    <Cell><Data ss:Type="String">ID</Data></Cell>
   </Row>
   <Row ss:Height="15">
    <Cell ss:StyleID="s45"><Data ss:Type="String">17</Data></Cell>
    <Cell ss:StyleID="s45"><Data ss:Type="Number">37020000</Data></Cell>
    <Cell ss:StyleID="s45"><Data ss:Type="String">41+55-</Data></Cell>
    <Cell ss:StyleID="s45"><Data ss:Type="String">17</Data></Cell>
    <Cell ss:StyleID="s45"><Data ss:Type="Number">37035000</Data></Cell>
    <Cell ss:StyleID="s45"><Data ss:Type="String">206+243-</Data></Cell>
    <Cell><Data ss:Type="String">ITX</Data></Cell>
    <Cell><Data ss:Type="Number">-10</Data></Cell>
    <Cell><Data ss:Type="Number">99</Data></Cell>
    <Cell><Data ss:Type="Number">25</Data></Cell>
    <Cell ss:StyleID="s45"><Data ss:Type="Number">12</Data></Cell>
    <Cell ss:StyleID="s45"><Data ss:Type="String">middle</Data></Cell>
    <Cell ss:StyleID="s45"><Data ss:Type="Number">12</Data></Cell>
    <Cell ss:StyleID="s45"><Data ss:Type="String">middle</Data></Cell>
    <Cell ss:StyleID="s29"><Data ss:Type="Number">12</Data></Cell>
    <Cell><Data ss:Type="String">Other</Data></Cell>
   </Row>
   <Row ss:Height="15">
    <Cell ss:StyleID="s45"><Data ss:Type="String">17</Data></Cell>
    <Cell ss:StyleID="s45"><Data ss:Type="Number">37035000</Data></Cell>
    <Cell ss:StyleID="s45"><Data ss:Type="String">330+347-</Data></Cell>
    <Cell ss:StyleID="s45"><Data ss:Type="String">17</Data></Cell>
    <Cell ss:StyleID="s45"><Data ss:Type="Number">37035000</Data></Cell>
    <Cell ss:StyleID="s45"><Data ss:Type="String">482+482-</Data></Cell>
    <Cell><Data ss:Type="String">INV</Data></Cell>
    <Cell><Data ss:Type="Number">287</Data></Cell>
    <Cell><Data ss:Type="Number">99</Data></Cell>
    <Cell><Data ss:Type="Number">29</Data></Cell>
    <Cell ss:StyleID="s45"><Data ss:Type="Number">12</Data></Cell>
    <Cell ss:StyleID="s45"><Data ss:Type="String">middle</Data></Cell>
    <Cell ss:StyleID="s45"><Data ss:Type="Number">12</Data></Cell>
    <Cell ss:StyleID="s45"><Data ss:Type="String">middle</Data></Cell>
    <Cell ss:StyleID="s29"><Data ss:Type="Number">12</Data></Cell>
    <Cell><Data ss:Type="String">ID</Data></Cell>
   </Row>
   <Row ss:Height="15">
    <Cell ss:StyleID="s45"><Data ss:Type="String">17</Data></Cell>
    <Cell ss:StyleID="s45"><Data ss:Type="Number">37440000</Data></Cell>
    <Cell ss:StyleID="s45"><Data ss:Type="String">282+351-</Data></Cell>
    <Cell ss:StyleID="s45"><Data ss:Type="String">17</Data></Cell>
    <Cell ss:StyleID="s45"><Data ss:Type="Number">37455000</Data></Cell>
    <Cell ss:StyleID="s45"><Data ss:Type="String">282+351-</Data></Cell>
    <Cell><Data ss:Type="String">INV</Data></Cell>
    <Cell><Data ss:Type="Number">122</Data></Cell>
    <Cell><Data ss:Type="Number">99</Data></Cell>
    <Cell><Data ss:Type="Number">14</Data></Cell>
    <Cell ss:StyleID="s45"><Data ss:Type="Number">12</Data></Cell>
    <Cell ss:StyleID="s45"><Data ss:Type="String">middle</Data></Cell>
    <Cell ss:StyleID="s45"><Data ss:Type="Number">12</Data></Cell>
    <Cell ss:StyleID="s45"><Data ss:Type="String">middle</Data></Cell>
    <Cell ss:StyleID="s29"><Data ss:Type="Number">12</Data></Cell>
    <Cell><Data ss:Type="String">ID</Data></Cell>
   </Row>
   <Row ss:Height="15">
    <Cell ss:StyleID="s45"><Data ss:Type="String">17</Data></Cell>
    <Cell ss:StyleID="s45"><Data ss:Type="Number">37860000</Data></Cell>
    <Cell ss:StyleID="s45"><Data ss:Type="String">20+45-</Data></Cell>
    <Cell ss:StyleID="s45"><Data ss:Type="String">17</Data></Cell>
    <Cell ss:StyleID="s45"><Data ss:Type="Number">37860000</Data></Cell>
    <Cell ss:StyleID="s45"><Data ss:Type="String">165+177-</Data></Cell>
    <Cell><Data ss:Type="String">INV</Data></Cell>
    <Cell><Data ss:Type="Number">181</Data></Cell>
    <Cell><Data ss:Type="Number">99</Data></Cell>
    <Cell><Data ss:Type="Number">26</Data></Cell>
    <Cell ss:StyleID="s45"><Data ss:Type="Number">12</Data></Cell>
    <Cell ss:StyleID="s45"><Data ss:Type="String">middle</Data></Cell>
    <Cell ss:StyleID="s45"><Data ss:Type="Number">12</Data></Cell>
    <Cell ss:StyleID="s45"><Data ss:Type="String">middle</Data></Cell>
    <Cell ss:StyleID="s29"><Data ss:Type="Number">12</Data></Cell>
    <Cell><Data ss:Type="String">ID</Data></Cell>
   </Row>
   <Row ss:Height="15">
    <Cell ss:StyleID="s45"><Data ss:Type="String">17</Data></Cell>
    <Cell ss:StyleID="s45"><Data ss:Type="Number">37920000</Data></Cell>
    <Cell ss:StyleID="s45"><Data ss:Type="String">93+75-</Data></Cell>
    <Cell ss:StyleID="s45"><Data ss:Type="String">17</Data></Cell>
    <Cell ss:StyleID="s45"><Data ss:Type="Number">37920000</Data></Cell>
    <Cell ss:StyleID="s45"><Data ss:Type="String">217+201-</Data></Cell>
    <Cell><Data ss:Type="String">INV</Data></Cell>
    <Cell><Data ss:Type="Number">202</Data></Cell>
    <Cell><Data ss:Type="Number">99</Data></Cell>
    <Cell><Data ss:Type="Number">25</Data></Cell>
    <Cell ss:StyleID="s45"><Data ss:Type="Number">12</Data></Cell>
    <Cell ss:StyleID="s45"><Data ss:Type="String">right</Data></Cell>
    <Cell ss:StyleID="s45"><Data ss:Type="Number">12</Data></Cell>
    <Cell ss:StyleID="s45"><Data ss:Type="String">right</Data></Cell>
    <Cell ss:StyleID="s29"><Data ss:Type="Number">12</Data></Cell>
    <Cell><Data ss:Type="String">ID</Data></Cell>
   </Row>
   <Row ss:Height="15">
    <Cell ss:StyleID="s45"><Data ss:Type="String">17</Data></Cell>
    <Cell ss:StyleID="s45"><Data ss:Type="Number">37935000</Data></Cell>
    <Cell ss:StyleID="s45"><Data ss:Type="String">444+367-</Data></Cell>
    <Cell ss:StyleID="s45"><Data ss:Type="String">17</Data></Cell>
    <Cell ss:StyleID="s45"><Data ss:Type="Number">37935000</Data></Cell>
    <Cell ss:StyleID="s45"><Data ss:Type="String">444+367-</Data></Cell>
    <Cell><Data ss:Type="String">INV</Data></Cell>
    <Cell><Data ss:Type="Number">172</Data></Cell>
    <Cell><Data ss:Type="Number">99</Data></Cell>
    <Cell><Data ss:Type="Number">19</Data></Cell>
    <Cell ss:StyleID="s45"><Data ss:Type="Number">12</Data></Cell>
    <Cell ss:StyleID="s45"><Data ss:Type="String">right</Data></Cell>
    <Cell ss:StyleID="s45"><Data ss:Type="Number">12</Data></Cell>
    <Cell ss:StyleID="s45"><Data ss:Type="String">right</Data></Cell>
    <Cell ss:StyleID="s29"><Data ss:Type="Number">12</Data></Cell>
    <Cell><Data ss:Type="String">ID</Data></Cell>
   </Row>
   <Row ss:Height="15">
    <Cell><Data ss:Type="String">6</Data></Cell>
    <Cell><Data ss:Type="Number">34035000</Data></Cell>
    <Cell><Data ss:Type="String">392+290-</Data></Cell>
    <Cell ss:StyleID="s35"><Data ss:Type="String">19</Data></Cell>
    <Cell ss:StyleID="s35"><Data ss:Type="Number">33735000</Data></Cell>
    <Cell ss:StyleID="s35"><Data ss:Type="String">432+316-</Data></Cell>
    <Cell><Data ss:Type="String">CTX</Data></Cell>
    <Cell><Data ss:Type="Number">-103</Data></Cell>
    <Cell><Data ss:Type="Number">99</Data></Cell>
    <Cell><Data ss:Type="Number">3</Data></Cell>
    <Cell ss:Index="13" ss:StyleID="s35"><Data ss:Type="Number">29</Data></Cell>
    <Cell ss:StyleID="s35"><Data ss:Type="String">middle</Data></Cell>
    <Cell ss:StyleID="s31"><Data ss:Type="Number">29</Data></Cell>
   </Row>
   <Row ss:Height="15">
    <Cell><Data ss:Type="String">7</Data></Cell>
    <Cell><Data ss:Type="Number">50970000</Data></Cell>
    <Cell><Data ss:Type="String">7+6-</Data></Cell>
    <Cell ss:StyleID="s45"><Data ss:Type="String">17</Data></Cell>
    <Cell ss:StyleID="s45"><Data ss:Type="Number">36885000</Data></Cell>
    <Cell ss:StyleID="s45"><Data ss:Type="String">426+507-</Data></Cell>
    <Cell><Data ss:Type="String">INV</Data></Cell>
    <Cell><Data ss:Type="Number">309</Data></Cell>
    <Cell><Data ss:Type="Number">92</Data></Cell>
    <Cell><Data ss:Type="Number">23</Data></Cell>
    <Cell ss:Index="13" ss:StyleID="s45"><Data ss:Type="Number">12</Data></Cell>
    <Cell ss:StyleID="s45"><Data ss:Type="String">middle</Data></Cell>
    <Cell ss:StyleID="s29"><Data ss:Type="Number">12</Data></Cell>
   </Row>
   <Row ss:Height="15">
    <Cell><Data ss:Type="String">9</Data></Cell>
    <Cell><Data ss:Type="Number">89430000</Data></Cell>
    <Cell><Data ss:Type="String">9+7-</Data></Cell>
    <Cell ss:StyleID="s34"><Data ss:Type="String">17</Data></Cell>
    <Cell ss:StyleID="s34"><Data ss:Type="Number">31620000</Data></Cell>
    <Cell ss:StyleID="s34"><Data ss:Type="String">257+308-</Data></Cell>
    <Cell><Data ss:Type="String">INV</Data></Cell>
    <Cell><Data ss:Type="Number">214</Data></Cell>
    <Cell><Data ss:Type="Number">99</Data></Cell>
    <Cell><Data ss:Type="Number">28</Data></Cell>
    <Cell ss:Index="13" ss:StyleID="s34"><Data ss:Type="Number">11</Data></Cell>
    <Cell ss:StyleID="s34"><Data ss:Type="String">middle</Data></Cell>
    <Cell ss:StyleID="s28"><Data ss:Type="Number">11</Data></Cell>
   </Row>
  </Table>
  <WorksheetOptions xmlns="urn:schemas-microsoft-com:office:excel">
   <PageSetup>
    <Header x:Margin="0.3"/>
    <Footer x:Margin="0.3"/>
    <PageMargins x:Bottom="0.75" x:Left="0.7" x:Right="0.7" x:Top="0.75"/>
   </PageSetup>
   <TopRowVisible>15</TopRowVisible>
   <Panes>
    <Pane>
     <Number>3</Number>
     <ActiveRow>67</ActiveRow>
     <ActiveCol>2</ActiveCol>
     <RangeSelection>R68C3:R68C4</RangeSelection>
    </Pane>
   </Panes>
   <ProtectObjects>False</ProtectObjects>
   <ProtectScenarios>False</ProtectScenarios>
  </WorksheetOptions>
 </Worksheet>
 <Worksheet ss:Name="p-8">
  <Table ss:ExpandedColumnCount="16" ss:ExpandedRowCount="60" x:FullColumns="1"
   x:FullRows="1" ss:StyleID="s16" ss:DefaultColumnWidth="51.75"
   ss:DefaultRowHeight="14.25">
   <Row ss:Height="20.25">
    <Cell ss:StyleID="s17"><Data ss:Type="String">Focused Genes</Data></Cell>
   </Row>
   <Row ss:Height="15">
    <Cell ss:StyleID="s19"><Data ss:Type="String">Gene</Data></Cell>
    <Cell ss:StyleID="s19"><Data ss:Type="String">copy_number</Data></Cell>
    <Cell ss:StyleID="s19"><Data ss:Type="String">Amplicon ID</Data></Cell>
    <Cell ss:StyleID="s19"><Data ss:Type="String">Amplicon Structure</Data></Cell>
    <Cell ss:StyleID="s19"><Data ss:Type="String">Segment ID</Data></Cell>
    <Cell ss:StyleID="s19"><Data ss:Type="String">Segment Structure</Data></Cell>
   </Row>
   <Row>
    <Cell><Data ss:Type="String">CDK12</Data></Cell>
    <Cell><Data ss:Type="Number">9</Data></Cell>
    <Cell><Data ss:Type="Number">11</Data></Cell>
    <Cell ss:Index="5"><Data ss:Type="Number">11</Data></Cell>
   </Row>
   <Row>
    <Cell><Data ss:Type="String">ERBB2</Data></Cell>
    <Cell><Data ss:Type="Number">9</Data></Cell>
    <Cell><Data ss:Type="Number">11</Data></Cell>
    <Cell ss:Index="5"><Data ss:Type="Number">11</Data></Cell>
   </Row>
   <Row ss:Index="11" ss:Height="20.25">
    <Cell ss:StyleID="s17"><Data ss:Type="String">Amplicon Analysis </Data></Cell>
   </Row>
   <Row ss:Height="15">
    <Cell ss:StyleID="s19"><Data ss:Type="String">Amplicon ID</Data></Cell>
    <Cell ss:StyleID="s19"><Data ss:Type="String">nsegments_in_amplicon</Data></Cell>
    <Cell ss:StyleID="s19"><Data ss:Type="String">amplicon_size</Data></Cell>
    <Cell ss:StyleID="s19"><Data ss:Type="String">ID</Data></Cell>
    <Cell ss:StyleID="s19"><Data ss:Type="String">TR</Data></Cell>
    <Cell ss:StyleID="s19"><Data ss:Type="String">DM</Data></Cell>
    <Cell ss:StyleID="s19"><Data ss:Type="String">Other</Data></Cell>
    <Cell ss:StyleID="s19"><Data ss:Type="String">Winner_Amplicon_Structure</Data></Cell>
    <Cell ss:StyleID="s19"><Data ss:Type="String">Gene</Data></Cell>
   </Row>
   <Row ss:Height="15">
    <Cell ss:StyleID="s20"><Data ss:Type="Number">0</Data></Cell>
    <Cell><Data ss:Type="Number">1</Data></Cell>
    <Cell><Data ss:Type="Number">525000</Data></Cell>
   </Row>
   <Row ss:Height="15">
    <Cell ss:StyleID="s21"><Data ss:Type="Number">2</Data></Cell>
    <Cell><Data ss:Type="Number">1</Data></Cell>
    <Cell><Data ss:Type="Number">135000</Data></Cell>
   </Row>
   <Row ss:Height="15">
    <Cell ss:StyleID="s22"><Data ss:Type="Number">3</Data></Cell>
    <Cell><Data ss:Type="Number">1</Data></Cell>
    <Cell><Data ss:Type="Number">180000</Data></Cell>
   </Row>
   <Row ss:Height="15">
    <Cell ss:StyleID="s23"><Data ss:Type="Number">5</Data></Cell>
    <Cell><Data ss:Type="Number">1</Data></Cell>
    <Cell><Data ss:Type="Number">45000</Data></Cell>
   </Row>
   <Row ss:Height="15">
    <Cell ss:StyleID="s24"><Data ss:Type="Number">6</Data></Cell>
    <Cell><Data ss:Type="Number">1</Data></Cell>
    <Cell><Data ss:Type="Number">240000</Data></Cell>
   </Row>
   <Row ss:Height="15">
    <Cell ss:StyleID="s25"><Data ss:Type="Number">7</Data></Cell>
    <Cell><Data ss:Type="Number">1</Data></Cell>
    <Cell><Data ss:Type="Number">135000</Data></Cell>
   </Row>
   <Row ss:Height="15">
    <Cell ss:StyleID="s26"><Data ss:Type="Number">8</Data></Cell>
    <Cell><Data ss:Type="Number">1</Data></Cell>
    <Cell><Data ss:Type="Number">120000</Data></Cell>
   </Row>
   <Row ss:Height="15">
    <Cell ss:StyleID="s27"><Data ss:Type="Number">9</Data></Cell>
    <Cell><Data ss:Type="Number">1</Data></Cell>
    <Cell><Data ss:Type="Number">240000</Data></Cell>
   </Row>
   <Row ss:Height="15">
    <Cell ss:StyleID="s28"><Data ss:Type="Number">10</Data></Cell>
    <Cell><Data ss:Type="Number">1</Data></Cell>
    <Cell><Data ss:Type="Number">315000</Data></Cell>
   </Row>
   <Row ss:Height="15">
    <Cell ss:StyleID="s29"><Data ss:Type="Number">11</Data></Cell>
    <Cell><Data ss:Type="Number">1</Data></Cell>
    <Cell><Data ss:Type="Number">1650000</Data></Cell>
    <Cell ss:Index="9"><Data ss:Type="String">CDK12, ERBB2</Data></Cell>
   </Row>
   <Row ss:Height="15">
    <Cell ss:StyleID="s30"><Data ss:Type="Number">12</Data></Cell>
    <Cell><Data ss:Type="Number">1</Data></Cell>
    <Cell><Data ss:Type="Number">435000</Data></Cell>
   </Row>
   <Row ss:Index="27" ss:Height="20.25">
    <Cell ss:StyleID="s17"><Data ss:Type="String">Segment Analysis </Data></Cell>
   </Row>
   <Row ss:Height="15">
    <Cell ss:StyleID="s19"><Data ss:Type="String">Segment ID</Data></Cell>
    <Cell ss:StyleID="s19"><Data ss:Type="String">ID</Data></Cell>
    <Cell ss:StyleID="s19"><Data ss:Type="String">TR</Data></Cell>
    <Cell ss:StyleID="s19"><Data ss:Type="String">DM</Data></Cell>
    <Cell ss:StyleID="s19"><Data ss:Type="String">Other</Data></Cell>
    <Cell ss:StyleID="s19"><Data ss:Type="String">Winner_Segment_Structure</Data></Cell>
   </Row>
   <Row ss:Index="32" ss:Height="20.25">
    <Cell ss:StyleID="s17"><Data ss:Type="String">CNV Data</Data></Cell>
   </Row>
   <Row ss:Height="15">
    <Cell ss:StyleID="s19"><Data ss:Type="String">Segment ID</Data></Cell>
    <Cell ss:StyleID="s19"><Data ss:Type="String">chr</Data></Cell>
    <Cell ss:StyleID="s19"><Data ss:Type="String">start</Data></Cell>
    <Cell ss:StyleID="s19"><Data ss:Type="String">end</Data></Cell>
    <Cell ss:StyleID="s19"><Data ss:Type="String">CopyNumber</Data></Cell>
    <Cell ss:StyleID="s19"><Data ss:Type="String">VariationType</Data></Cell>
    <Cell ss:StyleID="s19"><Data ss:Type="String">segment_size</Data></Cell>
    <Cell ss:StyleID="s19"><Data ss:Type="String">Amplicon ID</Data></Cell>
    <Cell ss:StyleID="s19"><Data ss:Type="String">Gene</Data></Cell>
   </Row>
   <Row ss:Height="15">
    <Cell ss:StyleID="s37"><Data ss:Type="Number">0</Data></Cell>
    <Cell><Data ss:Type="String">1</Data></Cell>
    <Cell><Data ss:Type="Number">144885000</Data></Cell>
    <Cell><Data ss:Type="Number">145410000</Data></Cell>
    <Cell><Data ss:Type="Number">7</Data></Cell>
    <Cell><Data ss:Type="String">gain</Data></Cell>
    <Cell><Data ss:Type="Number">525000</Data></Cell>
    <Cell ss:StyleID="s20"><Data ss:Type="Number">0</Data></Cell>
   </Row>
   <Row ss:Height="15">
    <Cell ss:StyleID="s38"><Data ss:Type="Number">2</Data></Cell>
    <Cell><Data ss:Type="String">4</Data></Cell>
    <Cell><Data ss:Type="Number">190545000</Data></Cell>
    <Cell><Data ss:Type="Number">190680000</Data></Cell>
    <Cell><Data ss:Type="Number">6</Data></Cell>
    <Cell><Data ss:Type="String">gain</Data></Cell>
    <Cell><Data ss:Type="Number">135000</Data></Cell>
    <Cell ss:StyleID="s21"><Data ss:Type="Number">2</Data></Cell>
   </Row>
   <Row ss:Height="15">
    <Cell ss:StyleID="s39"><Data ss:Type="Number">3</Data></Cell>
    <Cell><Data ss:Type="String">7</Data></Cell>
    <Cell><Data ss:Type="Number">57540000</Data></Cell>
    <Cell><Data ss:Type="Number">57720000</Data></Cell>
    <Cell><Data ss:Type="Number">9</Data></Cell>
    <Cell><Data ss:Type="String">gain</Data></Cell>
    <Cell><Data ss:Type="Number">180000</Data></Cell>
    <Cell ss:StyleID="s22"><Data ss:Type="Number">3</Data></Cell>
   </Row>
   <Row ss:Height="15">
    <Cell ss:StyleID="s40"><Data ss:Type="Number">5</Data></Cell>
    <Cell><Data ss:Type="String">8</Data></Cell>
    <Cell><Data ss:Type="Number">43080000</Data></Cell>
    <Cell><Data ss:Type="Number">43125000</Data></Cell>
    <Cell><Data ss:Type="Number">50</Data></Cell>
    <Cell><Data ss:Type="String">gain</Data></Cell>
    <Cell><Data ss:Type="Number">45000</Data></Cell>
    <Cell ss:StyleID="s23"><Data ss:Type="Number">5</Data></Cell>
   </Row>
   <Row ss:Height="15">
    <Cell ss:StyleID="s41"><Data ss:Type="Number">6</Data></Cell>
    <Cell><Data ss:Type="String">11</Data></Cell>
    <Cell><Data ss:Type="Number">48705000</Data></Cell>
    <Cell><Data ss:Type="Number">48945000</Data></Cell>
    <Cell><Data ss:Type="Number">17</Data></Cell>
    <Cell><Data ss:Type="String">gain</Data></Cell>
    <Cell><Data ss:Type="Number">240000</Data></Cell>
    <Cell ss:StyleID="s24"><Data ss:Type="Number">6</Data></Cell>
   </Row>
   <Row ss:Height="15">
    <Cell ss:StyleID="s42"><Data ss:Type="Number">7</Data></Cell>
    <Cell><Data ss:Type="String">11</Data></Cell>
    <Cell><Data ss:Type="Number">50640000</Data></Cell>
    <Cell><Data ss:Type="Number">50775000</Data></Cell>
    <Cell><Data ss:Type="Number">15</Data></Cell>
    <Cell><Data ss:Type="String">gain</Data></Cell>
    <Cell><Data ss:Type="Number">135000</Data></Cell>
    <Cell ss:StyleID="s25"><Data ss:Type="Number">7</Data></Cell>
   </Row>
   <Row ss:Height="15">
    <Cell ss:StyleID="s43"><Data ss:Type="Number">8</Data></Cell>
    <Cell><Data ss:Type="String">11</Data></Cell>
    <Cell><Data ss:Type="Number">54900000</Data></Cell>
    <Cell><Data ss:Type="Number">55020000</Data></Cell>
    <Cell><Data ss:Type="Number">7</Data></Cell>
    <Cell><Data ss:Type="String">gain</Data></Cell>
    <Cell><Data ss:Type="Number">120000</Data></Cell>
    <Cell ss:StyleID="s26"><Data ss:Type="Number">8</Data></Cell>
   </Row>
   <Row ss:Height="15">
    <Cell ss:StyleID="s44"><Data ss:Type="Number">9</Data></Cell>
    <Cell><Data ss:Type="String">14</Data></Cell>
    <Cell><Data ss:Type="Number">67380000</Data></Cell>
    <Cell><Data ss:Type="Number">67620000</Data></Cell>
    <Cell><Data ss:Type="Number">6</Data></Cell>
    <Cell><Data ss:Type="String">gain</Data></Cell>
    <Cell><Data ss:Type="Number">240000</Data></Cell>
    <Cell ss:StyleID="s27"><Data ss:Type="Number">9</Data></Cell>
   </Row>
   <Row ss:Height="15">
    <Cell ss:StyleID="s34"><Data ss:Type="Number">10</Data></Cell>
    <Cell><Data ss:Type="String">16</Data></Cell>
    <Cell><Data ss:Type="Number">33885000</Data></Cell>
    <Cell><Data ss:Type="Number">34200000</Data></Cell>
    <Cell><Data ss:Type="Number">25</Data></Cell>
    <Cell><Data ss:Type="String">gain</Data></Cell>
    <Cell><Data ss:Type="Number">315000</Data></Cell>
    <Cell ss:StyleID="s28"><Data ss:Type="Number">10</Data></Cell>
   </Row>
   <Row ss:Height="15">
    <Cell ss:StyleID="s45"><Data ss:Type="Number">11</Data></Cell>
    <Cell><Data ss:Type="String">17</Data></Cell>
    <Cell><Data ss:Type="Number">36750000</Data></Cell>
    <Cell><Data ss:Type="Number">38400000</Data></Cell>
    <Cell><Data ss:Type="Number">9</Data></Cell>
    <Cell><Data ss:Type="String">gain</Data></Cell>
    <Cell><Data ss:Type="Number">1650000</Data></Cell>
    <Cell ss:StyleID="s29"><Data ss:Type="Number">11</Data></Cell>
    <Cell><Data ss:Type="String">CDK12, ERBB2</Data></Cell>
   </Row>
   <Row ss:Height="15">
    <Cell ss:StyleID="s46"><Data ss:Type="Number">12</Data></Cell>
    <Cell><Data ss:Type="String">21</Data></Cell>
    <Cell><Data ss:Type="Number">10710000</Data></Cell>
    <Cell><Data ss:Type="Number">11145000</Data></Cell>
    <Cell><Data ss:Type="Number">96</Data></Cell>
    <Cell><Data ss:Type="String">gain</Data></Cell>
    <Cell><Data ss:Type="Number">435000</Data></Cell>
    <Cell ss:StyleID="s30"><Data ss:Type="Number">12</Data></Cell>
   </Row>
   <Row ss:Index="48" ss:Height="20.25">
    <Cell ss:StyleID="s17"><Data ss:Type="String">SV Data</Data></Cell>
   </Row>
   <Row ss:Height="15">
    <Cell ss:StyleID="s19"><Data ss:Type="String">Chr1</Data></Cell>
    <Cell ss:StyleID="s19"><Data ss:Type="String">Pos1</Data></Cell>
    <Cell ss:StyleID="s19"><Data ss:Type="String">Orientation1</Data></Cell>
    <Cell ss:StyleID="s19"><Data ss:Type="String">Chr2</Data></Cell>
    <Cell ss:StyleID="s19"><Data ss:Type="String">Pos2</Data></Cell>
    <Cell ss:StyleID="s19"><Data ss:Type="String">Orientation2</Data></Cell>
    <Cell ss:StyleID="s19"><Data ss:Type="String">Type</Data></Cell>
    <Cell ss:StyleID="s19"><Data ss:Type="String">Size</Data></Cell>
    <Cell ss:StyleID="s19"><Data ss:Type="String">Score</Data></Cell>
    <Cell ss:StyleID="s19"><Data ss:Type="String">num_Reads</Data></Cell>
    <Cell ss:StyleID="s19"><Data ss:Type="String">Segment1 ID</Data></Cell>
    <Cell ss:StyleID="s19"><Data ss:Type="String">edge1</Data></Cell>
    <Cell ss:StyleID="s19"><Data ss:Type="String">Segment2 ID</Data></Cell>
    <Cell ss:StyleID="s19"><Data ss:Type="String">edge2</Data></Cell>
    <Cell ss:StyleID="s19"><Data ss:Type="String">Amplicon ID</Data></Cell>
    <Cell ss:StyleID="s19"><Data ss:Type="String">Structure Type</Data></Cell>
   </Row>
   <Row ss:Height="15">
    <Cell><Data ss:Type="String">1</Data></Cell>
    <Cell><Data ss:Type="Number">121485000</Data></Cell>
    <Cell><Data ss:Type="String">3730+5344-</Data></Cell>
    <Cell ss:StyleID="s46"><Data ss:Type="String">21</Data></Cell>
    <Cell ss:StyleID="s46"><Data ss:Type="Number">10710000</Data></Cell>
    <Cell ss:StyleID="s46"><Data ss:Type="String">65+63-</Data></Cell>
    <Cell><Data ss:Type="String">CTX</Data></Cell>
    <Cell><Data ss:Type="Number">-120</Data></Cell>
    <Cell><Data ss:Type="Number">91</Data></Cell>
    <Cell><Data ss:Type="Number">4</Data></Cell>
    <Cell ss:Index="13" ss:StyleID="s46"><Data ss:Type="Number">12</Data></Cell>
    <Cell ss:StyleID="s46"><Data ss:Type="String">left</Data></Cell>
    <Cell ss:StyleID="s30"><Data ss:Type="Number">12</Data></Cell>
   </Row>
   <Row ss:Height="15">
    <Cell><Data ss:Type="String">1</Data></Cell>
    <Cell><Data ss:Type="Number">142530000</Data></Cell>
    <Cell><Data ss:Type="String">380+321-</Data></Cell>
    <Cell ss:StyleID="s46"><Data ss:Type="String">21</Data></Cell>
    <Cell ss:StyleID="s46"><Data ss:Type="Number">10785000</Data></Cell>
    <Cell ss:StyleID="s46"><Data ss:Type="String">72+58-</Data></Cell>
    <Cell><Data ss:Type="String">CTX</Data></Cell>
    <Cell><Data ss:Type="Number">-240</Data></Cell>
    <Cell><Data ss:Type="Number">99</Data></Cell>
    <Cell><Data ss:Type="Number">9</Data></Cell>
    <Cell ss:Index="13" ss:StyleID="s46"><Data ss:Type="Number">12</Data></Cell>
    <Cell ss:StyleID="s46"><Data ss:Type="String">middle</Data></Cell>
    <Cell ss:StyleID="s30"><Data ss:Type="Number">12</Data></Cell>
   </Row>
   <Row ss:Height="15">
    <Cell><Data ss:Type="String">10</Data></Cell>
    <Cell><Data ss:Type="Number">38805000</Data></Cell>
    <Cell><Data ss:Type="String">135+180-</Data></Cell>
    <Cell ss:StyleID="s46"><Data ss:Type="String">21</Data></Cell>
    <Cell ss:StyleID="s46"><Data ss:Type="Number">10800000</Data></Cell>
    <Cell ss:StyleID="s46"><Data ss:Type="String">116+87-</Data></Cell>
    <Cell><Data ss:Type="String">CTX</Data></Cell>
    <Cell><Data ss:Type="Number">-120</Data></Cell>
    <Cell><Data ss:Type="Number">99</Data></Cell>
    <Cell><Data ss:Type="Number">3</Data></Cell>
    <Cell ss:Index="13" ss:StyleID="s46"><Data ss:Type="Number">12</Data></Cell>
    <Cell ss:StyleID="s46"><Data ss:Type="String">middle</Data></Cell>
    <Cell ss:StyleID="s30"><Data ss:Type="Number">12</Data></Cell>
   </Row>
   <Row ss:Height="15">
    <Cell><Data ss:Type="String">10</Data></Cell>
    <Cell><Data ss:Type="Number">42375000</Data></Cell>
    <Cell><Data ss:Type="String">19+13-</Data></Cell>
    <Cell ss:StyleID="s46"><Data ss:Type="String">21</Data></Cell>
    <Cell ss:StyleID="s46"><Data ss:Type="Number">10785000</Data></Cell>
    <Cell ss:StyleID="s46"><Data ss:Type="String">102+91-</Data></Cell>
    <Cell><Data ss:Type="String">CTX</Data></Cell>
    <Cell><Data ss:Type="Number">-120</Data></Cell>
    <Cell><Data ss:Type="Number">97</Data></Cell>
    <Cell><Data ss:Type="Number">3</Data></Cell>
    <Cell ss:Index="13" ss:StyleID="s46"><Data ss:Type="Number">12</Data></Cell>
    <Cell ss:StyleID="s46"><Data ss:Type="String">middle</Data></Cell>
    <Cell ss:StyleID="s30"><Data ss:Type="Number">12</Data></Cell>
   </Row>
   <Row ss:Height="15">
    <Cell><Data ss:Type="String">10</Data></Cell>
    <Cell><Data ss:Type="Number">42375000</Data></Cell>
    <Cell><Data ss:Type="String">1148+451-</Data></Cell>
    <Cell ss:StyleID="s46"><Data ss:Type="String">21</Data></Cell>
    <Cell ss:StyleID="s46"><Data ss:Type="Number">10800000</Data></Cell>
    <Cell ss:StyleID="s46"><Data ss:Type="String">114+86-</Data></Cell>
    <Cell><Data ss:Type="String">CTX</Data></Cell>
    <Cell><Data ss:Type="Number">-120</Data></Cell>
    <Cell><Data ss:Type="Number">99</Data></Cell>
    <Cell><Data ss:Type="Number">4</Data></Cell>
    <Cell ss:Index="13" ss:StyleID="s46"><Data ss:Type="Number">12</Data></Cell>
    <Cell ss:StyleID="s46"><Data ss:Type="String">middle</Data></Cell>
    <Cell ss:StyleID="s30"><Data ss:Type="Number">12</Data></Cell>
   </Row>
   <Row ss:Height="15">
    <Cell><Data ss:Type="String">10</Data></Cell>
    <Cell><Data ss:Type="Number">42375000</Data></Cell>
    <Cell><Data ss:Type="String">1045+405-</Data></Cell>
    <Cell ss:StyleID="s46"><Data ss:Type="String">21</Data></Cell>
    <Cell ss:StyleID="s46"><Data ss:Type="Number">10815000</Data></Cell>
    <Cell ss:StyleID="s46"><Data ss:Type="String">86+84-</Data></Cell>
    <Cell><Data ss:Type="String">CTX</Data></Cell>
    <Cell><Data ss:Type="Number">-120</Data></Cell>
    <Cell><Data ss:Type="Number">99</Data></Cell>
    <Cell><Data ss:Type="Number">7</Data></Cell>
    <Cell ss:Index="13" ss:StyleID="s46"><Data ss:Type="Number">12</Data></Cell>
    <Cell ss:StyleID="s46"><Data ss:Type="String">middle</Data></Cell>
    <Cell ss:StyleID="s30"><Data ss:Type="Number">12</Data></Cell>
   </Row>
   <Row ss:Height="15">
    <Cell><Data ss:Type="String">4</Data></Cell>
    <Cell><Data ss:Type="Number">49140000</Data></Cell>
    <Cell><Data ss:Type="String">458+171-</Data></Cell>
    <Cell ss:StyleID="s46"><Data ss:Type="String">21</Data></Cell>
    <Cell ss:StyleID="s46"><Data ss:Type="Number">10785000</Data></Cell>
    <Cell ss:StyleID="s46"><Data ss:Type="String">106+93-</Data></Cell>
    <Cell><Data ss:Type="String">CTX</Data></Cell>
    <Cell><Data ss:Type="Number">-120</Data></Cell>
    <Cell><Data ss:Type="Number">96</Data></Cell>
    <Cell><Data ss:Type="Number">3</Data></Cell>
    <Cell ss:Index="13" ss:StyleID="s46"><Data ss:Type="Number">12</Data></Cell>
    <Cell ss:StyleID="s46"><Data ss:Type="String">middle</Data></Cell>
    <Cell ss:StyleID="s30"><Data ss:Type="Number">12</Data></Cell>
   </Row>
   <Row ss:Height="15">
    <Cell><Data ss:Type="String">4</Data></Cell>
    <Cell><Data ss:Type="Number">49140000</Data></Cell>
    <Cell><Data ss:Type="String">442+162-</Data></Cell>
    <Cell ss:StyleID="s46"><Data ss:Type="String">21</Data></Cell>
    <Cell ss:StyleID="s46"><Data ss:Type="Number">10815000</Data></Cell>
    <Cell ss:StyleID="s46"><Data ss:Type="String">76+78-</Data></Cell>
    <Cell><Data ss:Type="String">CTX</Data></Cell>
    <Cell><Data ss:Type="Number">-120</Data></Cell>
    <Cell><Data ss:Type="Number">99</Data></Cell>
    <Cell><Data ss:Type="Number">7</Data></Cell>
    <Cell ss:Index="13" ss:StyleID="s46"><Data ss:Type="Number">12</Data></Cell>
    <Cell ss:StyleID="s46"><Data ss:Type="String">middle</Data></Cell>
    <Cell ss:StyleID="s30"><Data ss:Type="Number">12</Data></Cell>
   </Row>
   <Row ss:Height="15">
    <Cell><Data ss:Type="String">4</Data></Cell>
    <Cell><Data ss:Type="Number">49650000</Data></Cell>
    <Cell><Data ss:Type="String">54+85-</Data></Cell>
    <Cell ss:StyleID="s46"><Data ss:Type="String">21</Data></Cell>
    <Cell ss:StyleID="s46"><Data ss:Type="Number">10785000</Data></Cell>
    <Cell ss:StyleID="s46"><Data ss:Type="String">103+93-</Data></Cell>
    <Cell><Data ss:Type="String">CTX</Data></Cell>
    <Cell><Data ss:Type="Number">-120</Data></Cell>
    <Cell><Data ss:Type="Number">99</Data></Cell>
    <Cell><Data ss:Type="Number">3</Data></Cell>
    <Cell ss:Index="13" ss:StyleID="s46"><Data ss:Type="Number">12</Data></Cell>
    <Cell ss:StyleID="s46"><Data ss:Type="String">middle</Data></Cell>
    <Cell ss:StyleID="s30"><Data ss:Type="Number">12</Data></Cell>
   </Row>
   <Row ss:Height="15">
    <Cell><Data ss:Type="String">6</Data></Cell>
    <Cell><Data ss:Type="Number">58770000</Data></Cell>
    <Cell><Data ss:Type="String">2214+2834-</Data></Cell>
    <Cell ss:StyleID="s46"><Data ss:Type="String">21</Data></Cell>
    <Cell ss:StyleID="s46"><Data ss:Type="Number">10710000</Data></Cell>
    <Cell ss:StyleID="s46"><Data ss:Type="String">75+58-</Data></Cell>
    <Cell><Data ss:Type="String">CTX</Data></Cell>
    <Cell><Data ss:Type="Number">-240</Data></Cell>
    <Cell><Data ss:Type="Number">97</Data></Cell>
    <Cell><Data ss:Type="Number">7</Data></Cell>
    <Cell ss:Index="13" ss:StyleID="s46"><Data ss:Type="Number">12</Data></Cell>
    <Cell ss:StyleID="s46"><Data ss:Type="String">left</Data></Cell>
    <Cell ss:StyleID="s30"><Data ss:Type="Number">12</Data></Cell>
   </Row>
   <Row ss:Height="15">
    <Cell><Data ss:Type="String">6</Data></Cell>
    <Cell><Data ss:Type="Number">58770000</Data></Cell>
    <Cell><Data ss:Type="String">2169+2778-</Data></Cell>
    <Cell ss:StyleID="s46"><Data ss:Type="String">21</Data></Cell>
    <Cell ss:StyleID="s46"><Data ss:Type="Number">10740000</Data></Cell>
    <Cell ss:StyleID="s46"><Data ss:Type="String">26+30-</Data></Cell>
    <Cell><Data ss:Type="String">CTX</Data></Cell>
    <Cell><Data ss:Type="Number">-120</Data></Cell>
    <Cell><Data ss:Type="Number">99</Data></Cell>
    <Cell><Data ss:Type="Number">3</Data></Cell>
    <Cell ss:Index="13" ss:StyleID="s46"><Data ss:Type="Number">12</Data></Cell>
    <Cell ss:StyleID="s46"><Data ss:Type="String">left</Data></Cell>
    <Cell ss:StyleID="s30"><Data ss:Type="Number">12</Data></Cell>
   </Row>
  </Table>
  <WorksheetOptions xmlns="urn:schemas-microsoft-com:office:excel">
   <PageSetup>
    <Header x:Margin="0.3"/>
    <Footer x:Margin="0.3"/>
    <PageMargins x:Bottom="0.75" x:Left="0.7" x:Right="0.7" x:Top="0.75"/>
   </PageSetup>
   <TopRowVisible>18</TopRowVisible>
   <Panes>
    <Pane>
     <Number>3</Number>
     <ActiveRow>44</ActiveRow>
     <ActiveCol>8</ActiveCol>
    </Pane>
   </Panes>
   <ProtectObjects>False</ProtectObjects>
   <ProtectScenarios>False</ProtectScenarios>
  </WorksheetOptions>
 </Worksheet>
 <Worksheet ss:Name="m-11">
  <Table ss:ExpandedColumnCount="16" ss:ExpandedRowCount="64" x:FullColumns="1"
   x:FullRows="1" ss:StyleID="s16" ss:DefaultColumnWidth="51.75"
   ss:DefaultRowHeight="14.25">
   <Row ss:Height="20.25">
    <Cell ss:StyleID="s17"><Data ss:Type="String">Focused Genes</Data></Cell>
   </Row>
   <Row ss:Height="15">
    <Cell ss:StyleID="s19"><Data ss:Type="String">Gene</Data></Cell>
    <Cell ss:StyleID="s19"><Data ss:Type="String">copy_number</Data></Cell>
    <Cell ss:StyleID="s19"><Data ss:Type="String">Amplicon ID</Data></Cell>
    <Cell ss:StyleID="s19"><Data ss:Type="String">Amplicon Structure</Data></Cell>
    <Cell ss:StyleID="s19"><Data ss:Type="String">Segment ID</Data></Cell>
    <Cell ss:StyleID="s19"><Data ss:Type="String">Segment Structure</Data></Cell>
   </Row>
   <Row>
    <Cell><Data ss:Type="String">CDK12</Data></Cell>
    <Cell><Data ss:Type="Number">16</Data></Cell>
    <Cell><Data ss:Type="Number">11</Data></Cell>
    <Cell ss:Index="5"><Data ss:Type="Number">11</Data></Cell>
   </Row>
   <Row>
    <Cell><Data ss:Type="String">ERBB2</Data></Cell>
    <Cell><Data ss:Type="Number">16</Data></Cell>
    <Cell><Data ss:Type="Number">11</Data></Cell>
    <Cell ss:Index="5"><Data ss:Type="Number">11</Data></Cell>
   </Row>
   <Row>
    <Cell><Data ss:Type="String">PPM1D</Data></Cell>
    <Cell><Data ss:Type="Number">9</Data></Cell>
    <Cell><Data ss:Type="Number">14</Data></Cell>
    <Cell ss:Index="5"><Data ss:Type="Number">14</Data></Cell>
   </Row>
   <Row>
    <Cell><Data ss:Type="String">RPS6KB1</Data></Cell>
    <Cell><Data ss:Type="Number">9</Data></Cell>
    <Cell><Data ss:Type="Number">14</Data></Cell>
    <Cell ss:Index="5"><Data ss:Type="Number">14</Data></Cell>
   </Row>
   <Row>
    <Cell><Data ss:Type="String">SPOP</Data></Cell>
    <Cell><Data ss:Type="Number">13</Data></Cell>
    <Cell><Data ss:Type="Number">13</Data></Cell>
    <Cell ss:Index="5"><Data ss:Type="Number">13</Data></Cell>
   </Row>
   <Row ss:Index="14" ss:Height="20.25">
    <Cell ss:StyleID="s17"><Data ss:Type="String">Amplicon Analysis </Data></Cell>
   </Row>
   <Row ss:Height="15">
    <Cell ss:StyleID="s19"><Data ss:Type="String">Amplicon ID</Data></Cell>
    <Cell ss:StyleID="s19"><Data ss:Type="String">nsegments_in_amplicon</Data></Cell>
    <Cell ss:StyleID="s19"><Data ss:Type="String">amplicon_size</Data></Cell>
    <Cell ss:StyleID="s19"><Data ss:Type="String">ID</Data></Cell>
    <Cell ss:StyleID="s19"><Data ss:Type="String">TR</Data></Cell>
    <Cell ss:StyleID="s19"><Data ss:Type="String">DM</Data></Cell>
    <Cell ss:StyleID="s19"><Data ss:Type="String">Other</Data></Cell>
    <Cell ss:StyleID="s19"><Data ss:Type="String">Winner_Amplicon_Structure</Data></Cell>
    <Cell ss:StyleID="s19"><Data ss:Type="String">Gene</Data></Cell>
   </Row>
   <Row ss:Height="15">
    <Cell ss:StyleID="s20"><Data ss:Type="Number">0</Data></Cell>
    <Cell><Data ss:Type="Number">1</Data></Cell>
    <Cell><Data ss:Type="Number">90000</Data></Cell>
   </Row>
   <Row ss:Height="15">
    <Cell ss:StyleID="s21"><Data ss:Type="Number">1</Data></Cell>
    <Cell><Data ss:Type="Number">1</Data></Cell>
    <Cell><Data ss:Type="Number">135000</Data></Cell>
   </Row>
   <Row ss:Height="15">
    <Cell ss:StyleID="s22"><Data ss:Type="Number">2</Data></Cell>
    <Cell><Data ss:Type="Number">1</Data></Cell>
    <Cell><Data ss:Type="Number">45000</Data></Cell>
   </Row>
   <Row ss:Height="15">
    <Cell ss:StyleID="s23"><Data ss:Type="Number">3</Data></Cell>
    <Cell><Data ss:Type="Number">1</Data></Cell>
    <Cell><Data ss:Type="Number">105000</Data></Cell>
   </Row>
   <Row ss:Height="15">
    <Cell ss:StyleID="s24"><Data ss:Type="Number">4</Data></Cell>
    <Cell><Data ss:Type="Number">1</Data></Cell>
    <Cell><Data ss:Type="Number">135000</Data></Cell>
   </Row>
   <Row ss:Height="15">
    <Cell ss:StyleID="s25"><Data ss:Type="Number">5</Data></Cell>
    <Cell><Data ss:Type="Number">1</Data></Cell>
    <Cell><Data ss:Type="Number">810000</Data></Cell>
   </Row>
   <Row ss:Height="15">
    <Cell ss:StyleID="s26"><Data ss:Type="Number">6</Data></Cell>
    <Cell><Data ss:Type="Number">1</Data></Cell>
    <Cell><Data ss:Type="Number">120000</Data></Cell>
   </Row>
   <Row ss:Height="15">
    <Cell ss:StyleID="s27"><Data ss:Type="Number">7</Data></Cell>
    <Cell><Data ss:Type="Number">1</Data></Cell>
    <Cell><Data ss:Type="Number">945000</Data></Cell>
   </Row>
   <Row ss:Height="15">
    <Cell ss:StyleID="s28"><Data ss:Type="Number">8</Data></Cell>
    <Cell><Data ss:Type="Number">1</Data></Cell>
    <Cell><Data ss:Type="Number">150000</Data></Cell>
   </Row>
   <Row ss:Height="15">
    <Cell ss:StyleID="s29"><Data ss:Type="Number">9</Data></Cell>
    <Cell><Data ss:Type="Number">1</Data></Cell>
    <Cell><Data ss:Type="Number">405000</Data></Cell>
   </Row>
   <Row ss:Height="15">
    <Cell ss:StyleID="s30"><Data ss:Type="Number">10</Data></Cell>
    <Cell><Data ss:Type="Number">1</Data></Cell>
    <Cell><Data ss:Type="Number">60000</Data></Cell>
   </Row>
   <Row ss:Height="15">
    <Cell ss:StyleID="s31"><Data ss:Type="Number">11</Data></Cell>
    <Cell><Data ss:Type="Number">1</Data></Cell>
    <Cell><Data ss:Type="Number">915000</Data></Cell>
[truncated: 3,888,326 more chars]
